# Supplementary material for: Chromosome-Level Genome Assembly and Annotation of the Cronartium ribicola Strain LQ, an Important Fungal Forest Pathogen from China
Source: J Fungi (Basel). 2026 Jun 26;12(7):471. doi: 10.3390/jof12070471 (PMC13412462; doi:10.3390/jof12070471)
Supplement: Supplementary file 1 [file jof-12-00471-s001.zip]

Archive with 6 entries (6 files):
- Chart Description.pdf
- Figure S1.png
- Figure S2.png
- Figure S3.png
- Figure S4.png
- Supplementary Table.xlsx
