# Supplementary material for: Chromosome-Level Genome Assembly and Annotation of the Cronartium ribicola Strain LQ, an Important Fungal Forest Pathogen from China
Source: J Fungi (Basel). 2026 Jun 26;12(7):471. doi: 10.3390/jof12070471 (PMC13412462; doi:10.3390/jof12070471)
Supplement: Supplementary file 1 [file jof-12-00471-s001.zip › Supplementary Table.xlsx]

## Sheet: Table S1
Table S1: Statistics for the sequencing data of the C. ribicola LQ genome
Insert Size	Sequencing platform	Sequencing Mode	HQData
400 bp	Illumina NovaSeq	Paired-end, 2x150bp	19.14 Gb
10 kb	pacbio Revio	HiFi	22.4 Gb
400 bp	Illumina Novaseq	Paired-end, 2x150bp	50.13 Gb

## Sheet: Table S2
Table S2: Statistics from the BUSCO analysis of the C. ribicola LQ genome
Term	Number	Percent (%)
Complete BUSCOs	1064	94.83
Complete and single-copy BUSCOs	1055	94.03
Complete and duplicated BUSCOs	9	0.8
Fragmented BUSCOss	28	2.5
Missing BUSCOs	30	2.67
Total BUSCO groups searched	1122	100

## Sheet: Table S3
Table S3: Characteristics of the gene prediction of C. ribicola LQ
Contents	Value
Total Genes length	17.46 Mb
Genes Percentage of genome	0.066531
Total Genes Number	10222
Average gene length	1.71 Kb
Total Exons Number	50926
Average Exons Per Gene	4.9
Total Exons length	12.97 Mb
Exons Percentage Of genome	0.049405
Average Exons length	254.6
Average Introns length	110.4
Total CDSs length	12.97 Mb
CDSs Percentage of genome	0.049405
Average CDS length	1.27 Kb

## Sheet: Table S4
Table S4: Statistics of the C. ribicola LQ repetitive sequence prediction results
Elements	Number of Elements	Length (bp)	Percentage of Genome
Retroelements	21920	16830045	0.0641
SINEs:	85	4087	0
Penelope	650	21615	0.0001
LINEs:	4142	559457	0.0021
CRE/SLACS	12	537	0
L2/CR1/Rex	179	9770	0
R1/LOA/Jockey	213	11818	0
R2/R4/NeSL	53	3106	0
RTE/Bov-B	72	3189	0
L1/CIN4	870	24485	0.0001
LTR elements:	17693	16266501	0.062
BEL/Pao	102	6086	0
Ty1/Copia	4879	3820708	0.0146
Gypsy/DIRS1	11555	12272092	0.0468
Retroviral	378	20631	0.0001
DNA transposons	6395	1120239	0.0043
hobo-Activator	445	25206	0.0001
Tc1-IS630-Pogo	821	136335	0.0005
MULE-MuDR	321	46604	0.0002
PiggyBac	24	1038	0
Tourist/Harbinger	271	55102	0.0002
Other (Mirage,P-element, Transib)	32	1664	0
Rolling-circles	261	22651	0.0001
Unclassified:	306538	195186412	0.7436
Total interspersed repeats:		213136696	0.812
Small RNA:	1	76	0
Satellites:	164	15693	0.0001

## Sheet: Table S5
Table S5: Statistical results of the non-coding RNAs in C. ribicola LQ
Type	Copy	Average Length (bp)	Total Length (bp)
tRNA	127	93.2283	11840
5S rRNA	3	106.333	319
5.8S rRNA	11	142.182	1564
18S rRNA	3	954.333	2863
28S rRNA	8	1621.88	12975
miRNA	3	85	255
CD-box	4	99	396
splicing	16	144.75	2316
Intron	4	141.25	565
Cis-reg	1	87	87

## Sheet: Table S6
Table S6: Carbohydrate-active enzyme annotation results
Gene	Family	Class
Chr01.t111	CE10	CE
Chr01.t159	GT25	GT
Chr01.t162	GT2	GT
Chr01.t193	AA3	AA
Chr01.t267	CE16	CE
Chr01.t299	GH5_9	GH
Chr01.t30	GH131	GH
Chr01.t327	AA3_2	AA
Chr01.t33	GH131	GH
Chr01.t378	PL14_4	PL
Chr01.t396	GH27	GH
Chr01.t397	GH27	GH
Chr01.t403	CE1	CE
Chr01.t406	CE4	CE
Chr01.t425	CBM63	CBM
Chr01.t43	GH20	GH
Chr01.t437	AA4	AA
Chr01.t469	GH16	GH
Chr01.t48	GT49	GT
Chr01.t523	GH9	GH
Chr01.t537	GH26	GH
Chr01.t575	GH16	GH
Chr01.t578	GT2	GT
Chr01.t64	GH26	GH
Chr01.t646	GH5_15	GH
Chr01.t685	CE4	CE
Chr01.t687	CE4	CE
Chr01.t703	GH47	GH
Chr01.t713	GH17	GH
Chr01.t727	CE10	CE
Chr01.t744	GH5_41	GH
Chr01.t89	GH20	GH
Chr01.t96	GH18	GH
Chr02.t15	GH7	GH
Chr02.t16	GT71	GT
Chr02.t169	AA2	AA
Chr02.t184	GH13_25	GH
Chr02.t200	GT23	GT
Chr02.t252	CE8	CE
Chr02.t257	GH5_9	GH
Chr02.t261	GT4	GT
Chr02.t264	GT59	GT
Chr02.t278	GT32	GT
Chr02.t315	GT32	GT
Chr02.t35	CE16	CE
Chr02.t350	GH5_7	GH
Chr02.t468	GT4	GT
Chr02.t469	GH13_22	GH
Chr02.t472	GH13_22	GH
Chr02.t505	CE10	CE
Chr02.t571	GT90	GT
Chr02.t578	GH26	GH
Chr02.t620	GH37	GH
Chr02.t627	CE4	CE
Chr02.t650	GH37	GH
Chr02.t665	GT57	GT
Chr02.t803	GH7	GH
Chr02.t809	GH7	GH
Chr03.t104	GT2	GT
Chr03.t107	GT90	GT
Chr03.t109	GH31	GH
Chr03.t11	GH18	GH
Chr03.t113	AA6	AA
Chr03.t138	GT10	GT
Chr03.t144	GT68	GT
Chr03.t167	GT90	GT
Chr03.t285	GT1	GT
Chr03.t296	GT31	GT
Chr03.t306	GT71	GT
Chr03.t326	GH63	GH
Chr03.t346	GT69	GT
Chr03.t351	CE4	CE
Chr03.t356	GT25	GT
Chr03.t378	GT90	GT
Chr03.t530	PL1_4	PL
Chr03.t531	GH47	GH
Chr03.t622	GH131	GH
Chr03.t682	GT22	GT
Chr03.t690	CE16	CE
Chr03.t713	GT69	GT
Chr03.t74	GH47	GH
Chr03.t760	GT90	GT
Chr03.t77	GH16	GH
Chr03.t847	GH26	GH
Chr03.t861	GT22	GT
Chr03.t879	CE4	CE
Chr03.t90	CE16	CE
Chr03.t93	CE16	CE
Chr04.t144	CE5	CE
Chr04.t162	GH18	GH
Chr04.t228	AA3_2	AA
Chr04.t231	GT66	GT
Chr04.t300	GH17	GH
Chr04.t331	GT2	GT
Chr04.t380	GH81	GH
Chr04.t391	GH18	GH
Chr04.t405	GT2	GT
Chr04.t412	GH26	GH
Chr04.t437	CE10	CE
Chr04.t448	GH15	GH
Chr04.t475	GH131	GH
Chr04.t499	CE8	CE
Chr04.t505	GH5_15	GH
Chr04.t509	GT2	GT
Chr04.t511	AA1_2	AA
Chr04.t517	GH76	GH
Chr04.t520	GT39	GT
Chr04.t557	CBM12	CBM
Chr04.t644	GH16	GH
Chr04.t660	GH16	GH
Chr04.t67	GH18	GH
Chr04.t708	GH74	GH
Chr04.t722	CE1	CE
Chr04.t99	GT32	GT
Chr05.t183	AA1_1	AA
Chr05.t184	AA1_1	AA
Chr05.t20	CBM57	CBM
Chr05.t27	GH27	GH
Chr05.t279	GH63	GH
Chr05.t29	GH18	GH
Chr05.t303	GH18	GH
Chr05.t32	GH5_12	GH
Chr05.t342	GH71	GH
Chr05.t38	AA1_2	AA
Chr05.t41	AA1_2	AA
Chr05.t42	GH5_7	GH
Chr05.t426	AA9	AA
Chr05.t434	CBM9	CBM
Chr05.t44	GH5_7	GH
Chr05.t510	GT48	GT
Chr05.t569	CE10	CE
Chr05.t572	GT1	GT
Chr05.t608	CE4	CE
Chr05.t609	CE4	CE
Chr05.t62	CE1	CE
Chr05.t684	CE4	CE
Chr05.t69	GH5_15	GH
Chr05.t718	CE4	CE
Chr05.t73	GH5_15	GH
Chr05.t765	GT50	GT
Chr05.t842	AA9	AA
Chr06.t111	GH5_9	GH
Chr06.t113	GH5_9	GH
Chr06.t133	GT76	GT
Chr06.t160	GH18	GH
Chr06.t173	CE16	CE
Chr06.t182	CBM19	CBM
Chr06.t231	AA7	AA
Chr06.t332	GH47	GH
Chr06.t335	GH47	GH
Chr06.t346	GT4	GT
Chr06.t351	CE10	CE
Chr06.t369	GT2	GT
Chr06.t370	CE10	CE
Chr06.t413	GT22	GT
Chr06.t495	GH71	GH
Chr06.t512	CE16	CE
Chr06.t53	CE10	CE
Chr06.t54	CE10	CE
Chr06.t545	GH71	GH
Chr06.t546	GT20	GT
Chr06.t56	CE10	CE
Chr06.t560	GH37	GH
Chr06.t578	GT2	GT
Chr06.t585	GH35	GH
Chr06.t628	AA5_1	AA
Chr07.t152	GH5_5	GH
Chr07.t153	GH5_5	GH
Chr07.t155	GH5_5	GH
Chr07.t184	AA1_3	AA
Chr07.t187	GT32	GT
Chr07.t20	CBM63	CBM
Chr07.t201	CE16	CE
Chr07.t21	GH12	GH
Chr07.t225	CE4	CE
Chr07.t248	GH12	GH
Chr07.t249	GH18	GH
Chr07.t250	GT39	GT
Chr07.t264	CE16	CE
Chr07.t297	CE10	CE
Chr07.t33	CBM63	CBM
Chr07.t401	GH31	GH
Chr07.t425	CE14	CE
Chr07.t473	GH3	GH
Chr07.t49	GH5_9	GH
Chr07.t540	GH85	GH
Chr07.t58	GH3	GH
Chr07.t92	GT90	GT
Chr08.t204	AA9	AA
Chr08.t221	GH47	GH
Chr08.t235	CE4	CE
Chr08.t249	GH47	GH
Chr08.t250	GH76	GH
Chr08.t276	AA1_2	AA
Chr08.t282	AA1_2	AA
Chr08.t35	CE8	CE
Chr08.t350	GH15	GH
Chr08.t352	GH16	GH
Chr08.t36	GH17	GH
Chr08.t403	GH109	GH
Chr08.t45	GH81	GH
Chr08.t469	GH71	GH
Chr08.t519	GT90	GT
Chr08.t557	GT8	GT
Chr08.t596	GT90	GT
Chr08.t621	GH12	GH
Chr08.t645	CE10	CE
Chr08.t664	AA1	AA
Chr08.t79	GH47	GH
Chr08.t91	GH103	GH
Chr09.t118	GH13_22	GH
Chr09.t119	GT4	GT
Chr09.t135	CE12	CE
Chr09.t142	GH105	GH
Chr09.t154	GH17	GH
Chr09.t168	GT18	GT
Chr09.t201	CBM63	CBM
Chr09.t222	CBM21	CBM
Chr09.t225	GH5_12	GH
Chr09.t232	PL3_2	PL
Chr09.t234	GT26	GT
Chr09.t312	GT21	GT
Chr09.t318	GT15	GT
Chr09.t362	GH18	GH
Chr09.t366	GH18	GH
Chr09.t369	GH2	GH
Chr09.t374	GH2	GH
Chr09.t378	GH47	GH
Chr09.t434	GT31	GT
Chr09.t435	CE4	CE
Chr09.t491	AA7	AA
Chr09.t492	AA5_1	AA
Chr09.t498	GT2	GT
Chr09.t500	CE4	CE
Chr09.t519	GH92	GH
Chr09.t535	GH12	GH
Chr09.t546	GH28	GH
Chr09.t575	GH3	GH
Chr09.t578	GH16	GH
Chr09.t601	GT90	GT
Chr09.t609	GT32	GT
Chr09.t90	GH10	GH
Chr10.t106	GT57	GT
Chr10.t111	GH13_8	GH
Chr10.t112	GH5_41	GH
Chr10.t168	CE10	CE
Chr10.t192	GT25	GT
Chr10.t214	GH53	GH
Chr10.t357	GH47	GH
Chr10.t437	GT1	GT
Chr10.t488	GH92	GH
Chr10.t555	GH3	GH
Chr10.t64	GH30_5	GH
Chr10.t69	GH30_5	GH
Chr10.t74	GH32	GH
Chr10.t75	GH32	GH
Chr10.t84	AA7	AA
Chr11.t121	GT39	GT
Chr11.t144	GH5_41	GH
Chr11.t153	PL1_4	PL
Chr11.t25	GH131	GH
Chr11.t256	CE1	CE
Chr11.t341	GH16	GH
Chr11.t375	AA3	AA
Chr11.t433	GH26	GH
Chr11.t436	GH18	GH
Chr11.t437	GH18	GH
Chr11.t438	GH18	GH
Chr11.t46	GH16	GH
Chr11.t54	CE1	CE
Chr11.t72	AA1	AA
Chr12.t117	GT58	GT
Chr12.t12	GH43_24	GH
Chr12.t281	AA5_1	AA
Chr12.t375	GT3	GT
Chr12.t403	GH13_15	GH
Chr12.t404	GH13_15	GH
Chr12.t405	GH13_15	GH
Chr12.t406	GH18	GH
Chr12.t413	CE1	CE
Chr12.t418	CE4	CE
Chr12.t419	CE4	CE
Chr12.t432	CE16	CE
Chr12.t434	CE4	CE
Chr12.t442	PL3	PL
Chr12.t445	PL3	PL
Chr12.t455	PL1_4	PL
Chr12.t51	GH51	GH
Chr12.t64	PL4_3	PL
Chr12.t78	AA7	AA
Chr12.t96	GH23	GH
Chr13.t116	CE10	CE
Chr13.t164	CE10	CE
Chr13.t165	GH18	GH
Chr13.t226	GH12	GH
Chr13.t359	CE10	CE
Chr14.t17	AA2	AA
Chr14.t19	AA1_3	AA
Chr14.t20	AA1_3	AA
Chr14.t212	GT20	GT
Chr14.t273	CE8	CE
Chr14.t275	CE8	CE
Chr14.t326	GH13_5	GH
Chr14.t338	CBM50	CBM
Chr14.t34	AA1_3	AA
Chr14.t360	AA3_2	AA
Chr14.t364	AA7	AA
Chr14.t383	GT25	GT
Chr14.t42	AA7	AA
Chr14.t423	GH47	GH
Chr14.t425	GH47	GH
Chr14.t434	GT90	GT
Chr14.t63	GH47	GH
Chr14.t86	CE8	CE
Chr15.t121	GT22	GT
Chr15.t215	GT24	GT
Chr15.t236	GH20	GH
Chr15.t238	GH38	GH
Chr15.t247	CE10	CE
Chr15.t277	GH12	GH
Chr15.t281	GH2	GH
Chr15.t285	GH2	GH
Chr15.t355	GH9	GH
Chr15.t361	GH5_41	GH
Chr15.t409	GH32	GH
Chr15.t42	GH26	GH
Chr15.t421	CE5	CE
Chr15.t431	PL14_3	PL
Chr15.t434	AA5_1	AA
Chr15.t89	GH5_41	GH
Chr16.t136	CE10	CE
Chr16.t161	GH10	GH
Chr16.t184	GH105	GH
Chr16.t188	AA1_1	AA
Chr16.t190	AA1_3	AA
Chr16.t193	GH105	GH
Chr16.t280	GH5_9	GH
Chr16.t297	GH79	GH
Chr16.t303	GT33	GT
Chr16.t59	GT1	GT
Chr16.t67	CE10	CE
Chr16.t73	CBM19	CBM
Chr16.t93	GH15	GH
Chr16.t94	GH10	GH
Chr16.t95	GH10	GH
Chr17.t273	GH71	GH
Chr17.t339	GH79	GH
Chr17.t341	GT32	GT
Chr17.t347	GH47	GH
Chr17.t369	GT32	GT
Chr17.t56	CE5	CE
Contig70.t1	GH10	GH

## Sheet: Table S7
Table S7: Antibiotic resistance gene in C. ribicola LQ
Contents	Number of Genes	Percentage (%)
Antibiotic Resistance	3	0.029
Antibiotic Target	0	0
Antibiotic Biosynthesis	0	0
Total genes	3	0.029

## Sheet: Table S8
Table S8: Virulence factors gene in C. ribicola LQ
Query Name	Query Length	Hit Name	Hit Length	Aln Length
Chr01.t7	546	Q5AHG6_CANAL	787	432
Chr01.t10	1451	Q2V086_GLOLA	956	963
Chr01.t13	552	Q8NKF8_CRYNV	690	417
Chr01.t31	892	Q9UVL9_BLUGR	760	713
Chr01.t36	550	C0S733_PARBP	560	560
Chr01.t39	378	Q5XTQ4_BOTFU	574	374
Chr01.t54	357	Q5A8L5_CANAL	492	244
Chr01.t71	860	Q5YCX0_FUSOX	1041	749
Chr01.t96	1096	O59928_HYPVI	430	329
Chr01.t99	519	Q5ANE1_CANAL	748	447
Chr01.t158	218	C4YIU6_CANAW	214	210
Chr01.t161	509	Q5ANE1_CANAL	748	449
Chr01.t162	2052	CHS6_USTMA	1180	1161
Chr01.t183	860	PALB_CANAL	717	441
Chr01.t187	425	Q9HFW0_CRYNE	515	327
Chr01.t195	1489	A4RDS9_MAGO7	1514	342
Chr01.t209	1770	Q5A762_CANAL	1606	1244
Chr01.t259	1670	Q3Y5V5_MAGGR	1321	293
Chr01.t265	729	PEPA_ASPFC	395	320
Chr01.t271	609	F2QVG2_PICP7	630	508
Chr01.t299	882	Q7ZA48_9HYPO	418	203
Chr01.t302	221	A4RGG9_MAGO7	286	138
Chr01.t317	546	A6ZNQ8_YEAS7	459	471
Chr01.t326	136	Q4P8E8_USTMA	693	121
Chr01.t327	412	Q4P8E8_USTMA	693	340
Chr01.t339	355	C1G3Y7_PARBD	320	313
Chr01.t374	458	Q8TG10_USTMD	569	313
Chr01.t410	213	Q3I4V7_CRYNV	239	187
Chr01.t412	230	Q2KG56_MAGO7	199	181
Chr01.t415	471	Q59SI6_CANAL	457	150
Chr01.t418	155	A6QVZ5_AJECN	364	69
Chr01.t419	1005	Q59YK6_CANAL	844	452
Chr01.t426	789	O13337_MAGGR	441	69
Chr01.t428	661	O93800_ALTAL	578	522
Chr01.t429	216	Q9HFZ2_CANAL	358	125
Chr01.t431	1143	SET1_CANAL	1040	141
Chr01.t460	264	1433_CANAL	264	231
Chr01.t469	440	A6ZX34_YEAS7	720	444
Chr01.t470	115	Q874F3_MAGGR	1484	112
Chr01.t475	506	A0JC82_9HYPO	519	555
Chr01.t502	440	Q5AG40_CANAL	439	443
Chr01.t514	996	Q9P872_CANAL	917	924
Chr01.t521	363	GPA3_USTMA	354	362
Chr01.t524	435	CDC10_CANAL	357	293
Chr01.t535	251	F2QX13_PICP7	203	203
Chr01.t545	311	Q59KY8_CANAL	314	308
Chr01.t589	291	CANB_CRYNB	175	128
Chr01.t604	619	A6ZIB8_MAGGR	582	537
Chr01.t605	612	A6ZIB8_MAGGR	582	528
Chr01.t622	996	Q9C2Y4_MAGGR	1501	982
Chr01.t623	287	Q9C2Y4_MAGGR	1501	167
Chr01.t628	1110	Q0PND8_MAGGR	1375	339
Chr01.t630	721	Q3Y5V5_MAGGR	1321	533
Chr01.t644	792	Q5K995_CRYNJ	1005	137
Chr01.t649	840	PABP_COCIM	768	195
Chr01.t652	576	Q59RG1_CANAL	561	393
Chr01.t657	635	PLB1_CANAL	605	537
Chr01.t668	217	Q5EMY3_MAGGR	424	167
Chr01.t696	153	Q5EMY3_MAGGR	424	151
Chr01.t709	106	Q9UVI9_CANAL	203	83
Chr01.t723	457	A5HF03_MAGGR	520	406
Chr01.t730	334	Q69FA8_CRYNE	640	291
Chr01.t749	571	Q96VB5_ALTAL	578	515
Chr01.t750	571	Q96VB5_ALTAL	578	518
Chr01.t752	1045	Q5A5C0_CANAL	861	605
Chr01.t753	1465	Q874F3_MAGGR	1484	1456
Chr01.t763	1627	Q9C2Y4_MAGGR	1501	1366
Chr01.t773	422	Q0QWD8_LEPMC	359	349
Chr01.t774	320	CDC10_CANAL	357	314
Chr01.t791	783	Q5AG40_CANAL	439	244
Chr01.t801	164	GPA2_USTMA	356	159
Chr02.t5	562	O59918_USTMD	608	453
Chr02.t15	462	Q9C1F9_COCCA	423	428
Chr02.t36	1071	Q5AHG6_CANAL	787	336
Chr02.t53	572	Q96VB5_ALTAL	578	377
Chr02.t57	1225	Q59VF3_CANAL	1813	460
Chr02.t61	987	Q5KB00_CRYNJ	1296	957
Chr02.t62	1030	Q5AG71_CANAL	1462	369
Chr02.t86	428	FUZ7_USTMA	435	350
Chr02.t107	198	Q2KG56_MAGO7	199	191
Chr02.t110	637	DHH1_CRYNV	616	431
Chr02.t125	1280	Q59W09_CANAL	379	73
Chr02.t133	374	A6ZRC1_YEAS7	577	369
Chr02.t139	388	Q0PND8_MAGGR	1375	232
Chr02.t142	88	Q5ADS0_CANAL	229	76
Chr02.t154	1084	C4YET9_CANAW	629	273
Chr02.t161	182	Q75T36_GLOLA	518	46
Chr02.t183	960	Q9P872_CANAL	917	690
Chr02.t196	363	Q9HFU3_MAGGR	215	153
Chr02.t219	626	F2QYD1_PICP7	758	431
Chr02.t224	961	Q5A7S7_CANAL	526	87
Chr02.t252	659	Q9C2Y1_BOTFU	346	284
Chr02.t254	1002	F2QYD1_PICP7	758	447
Chr02.t255	1140	Q874K8_CRYNV	864	587
Chr02.t257	799	Q7ZA48_9HYPO	418	426
Chr02.t266	1290	DHH1_CRYNV	616	399
Chr02.t295	230	Q696X2_PHAND	321	157
Chr02.t321	436	C1GJS5_PARBD	520	506
Chr02.t336	831	A4QVB5_MAGO7	609	480
Chr02.t356	399	Q75ZG3_ALTAL	366	345
Chr02.t361	674	Q09RL3_CRYNE	963	204
Chr02.t376	1613	Q1HGK2_MAGGR	803	318
Chr02.t377	841	Q0PND8_MAGGR	1375	483
Chr02.t378	387	Q69FA8_CRYNE	640	383
Chr02.t394	1450	Q874F3_MAGGR	1484	1430
Chr02.t406	465	Q59LS4_CANAL	448	484
Chr02.t408	136	Q1A1Y7_CRYNV	1383	110
Chr02.t424	1501	Q5KB00_CRYNJ	1296	1075
Chr02.t432	742	CTSD_ARTBC	509	351
Chr02.t476	287	Q59Z23_CANAL	444	268
Chr02.t481	597	Q6X269_USTMD	604	256
Chr02.t491	644	B0B5Z8_CLAPU	199	192
Chr02.t503	522	Q8J1X6_COLLN	971	65
Chr02.t529	444	Q5APH9_CANAL	375	321
Chr02.t536	706	Q9P8W9_CRYNE	162	128
Chr02.t550	127	Q2LK92_BOTFU	117	118
Chr02.t565	830	Q6IWN3_USTMD	827	280
Chr02.t569	535	Q5SE95_ASPFM	501	552
Chr02.t576	808	C5GNK0_AJEDR	415	41
Chr02.t583	532	Q9UVG2_PHAND	445	435
Chr02.t600	778	Q875L6_USTMD	1441	838
Chr02.t611	208	Q9UVU4_CANAL	289	169
Chr02.t620	664	TREB_MAGO7	736	557
Chr02.t629	219	A0SXQ6_MAGGR	210	196
Chr02.t650	567	Q8NJR9_LEPMC	874	452
Chr02.t663	497	B0CVW9_LACBS	479	505
Chr02.t681	757	Q4P8E7_USTMA	703	632
Chr02.t703	415	Q5A415_CANAL	361	384
Chr02.t708	523	Q5AGE7_CANAL	469	372
Chr02.t722	504	CARP_TRIVH	400	357
Chr02.t724	462	SCPB_TRIRU	662	489
Chr02.t725	318	CARP3_CANAL	398	224
Chr02.t733	595	Q5EGQ1_CRYNE	392	36
Chr02.t736	994	Q9P872_CANAL	917	678
Chr02.t749	763	A6ZYI7_YEAS7	693	648
Chr02.t755	542	DHH1_CRYNV	616	390
Chr02.t756	440	Q5EMY3_MAGGR	424	233
Chr02.t766	718	Q9Y880_COCCA	880	278
Chr02.t778	83	Q69FA8_CRYNE	640	54
Chr02.t792	781	P87198_USTMD	1459	515
Chr02.t803	490	Q9C1F9_COCCA	423	456
Chr02.t809	502	Q9C1F9_COCCA	423	439
Chr02.t815	1094	Q59KS4_CANAL	800	471
Chr02.t821	805	PALA_CANAL	785	766
Chr02.t825	469	Q50I20_ASPFM	465	429
Chr02.t835	199	SNF7_CANAL	226	173
Chr02.t845	283	A4RFD4_MAGO7	393	251
Chr02.t848	353	Q8J2P6_ASPFM	187	186
Chr02.t853	350	Q59ZX2_CANAL	381	342
Chr02.t855	411	A4QPV0_MAGO7	306	265
Chr03.t1	1052	Q5K995_CRYNJ	1005	389
Chr03.t2	365	A6QVZ5_AJECN	364	365
Chr03.t3	365	A6QVZ5_AJECN	364	365
Chr03.t12	707	Q5A755_CANAL	662	240
Chr03.t18	643	Q8J0I5_CLAPU	550	54
Chr03.t22	347	Q4PDC5_USTMA	583	355
Chr03.t24	347	Q4PDC5_USTMA	583	352
Chr03.t66	1172	Q4WPX2_ASPFU	1079	1134
Chr03.t77	794	C5GDV2_AJEDR	643	682
Chr03.t86	436	Q8NJS2_LEPMC	397	429
Chr03.t104	899	Q8TG14_BOTFU	911	802
Chr03.t107	681	Q7ZA26_CRYNE	157	151
Chr03.t109	1502	Q705V7_USTMD	1061	1068
Chr03.t121	653	B9WGZ2_CANDC	301	223
Chr03.t130	1297	C0S2E8_PARBP	333	318
Chr03.t133	159	KAPR_USTMA	525	71
Chr03.t134	696	KAPR_USTMA	525	342
Chr03.t142	279	C4YM45_CANAW	317	119
Chr03.t167	650	CXT1_CRYNJ	694	534
Chr03.t168	141	Q9UW03_BOTFU	1439	140
Chr03.t197	768	Q00819_CRYNE	521	469
Chr03.t215	286	F2QXA8_PICP7	204	169
Chr03.t226	79	Q2PEP0_9HYPO	557	76
Chr03.t227	273	B0BES1_BOTFU	553	278
Chr03.t243	414	Q5AG40_CANAL	439	235
Chr03.t278	409	B0BES1_BOTFU	553	436
Chr03.t279	1628	SET1_CANAL	1040	234
Chr03.t285	535	O93841_9PEZI	914	401
Chr03.t288	137	D2JLR3_9HYPO	131	131
Chr03.t300	820	A4QTS1_MAGO7	847	83
Chr03.t308	257	A7A233_YEAS7	215	186
Chr03.t314	447	Q4WKG5_ASPFU	448	448
Chr03.t321	985	O59918_USTMD	608	480
Chr03.t323	534	FUZ7_USTMA	435	344
Chr03.t346	711	O59900_CRYNE	592	691
Chr03.t354	537	CARP_TRIVH	400	338
Chr03.t364	372	Q00LS5_PHAND	408	274
Chr03.t372	435	A6R991_AJECN	352	340
Chr03.t378	892	CXT1_CRYNJ	694	83
Chr03.t381	199	Q4WKG5_ASPFU	448	197
Chr03.t382	285	C1GM22_PARBD	426	243
Chr03.t450	845	Q8NKF8_CRYNV	690	341
Chr03.t454	523	Q59RW5_CANAL	493	471
Chr03.t464	506	Q5APD4_CANAL	513	468
Chr03.t467	358	A4QVF8_MAGO7	339	321
Chr03.t503	1289	Q5A506_CANAL	1237	242
Chr03.t509	960	Q9P872_CANAL	917	740
Chr03.t532	97	D2JLR3_9HYPO	131	93
Chr03.t547	436	Q4WCL5_ASPFU	398	396
Chr03.t551	241	Q01143_MAGGR	539	204
Chr03.t553	377	Q75T36_GLOLA	518	283
Chr03.t554	390	Q5AFI8_CANAL	373	389
Chr03.t555	175	F2QVD9_PICP7	224	191
Chr03.t558	695	C4YII6_CANAW	768	515
Chr03.t572	895	Q8TFN5_COLGR	912	813
Chr03.t591	349	Q01143_MAGGR	539	296
Chr03.t617	584	Q4PDC7_USTMA	589	438
Chr03.t618	443	SPCA_ARTOC	651	423
Chr03.t624	621	Q1L2E2_PHAND	619	580
Chr03.t633	334	A6ZRC1_YEAS7	577	78
Chr03.t660	683	Q59X89_CANAL	216	126
Chr03.t673	1627	Q1A1Y7_CRYNV	1383	1169
Chr03.t694	722	A3LQE7_PICST	726	781
Chr03.t713	604	Q00523_CRYNE	458	474
Chr03.t760	681	CXT1_CRYNJ	694	527
Chr03.t763	797	Q3Y5V5_MAGGR	1321	277
Chr03.t772	1585	Q9HFT9_CRYNE	1230	882
Chr03.t779	927	Q9P927_CANAL	576	251
Chr03.t780	435	DHH1_CRYNV	616	401
Chr03.t802	549	Q8J214_USTMD	592	341
Chr03.t803	963	P87199_USTMD	968	950
Chr03.t806	393	Q9HG08_BOTFU	355	341
Chr03.t826	830	Q8NKF8_CRYNV	690	688
Chr03.t827	303	A6REW8_AJECN	288	290
Chr03.t834	835	F2QYD1_PICP7	758	405
Chr03.t837	1535	Q5AKA8_CANAL	682	67
Chr03.t845	656	Q5SC91_USTMD	598	87
Chr03.t869	1233	Q5AB06_CANAL	1020	335
Chr04.t6	677	Q5AI81_CANAL	571	349
Chr04.t94	770	Q5AHG6_CANAL	787	531
Chr04.t98	161	Q59QC5_CANAL	159	130
Chr04.t104	559	DHH1_CRYNV	616	442
Chr04.t154	320	CCR4_CANAL	787	324
Chr04.t162	537	O59928_HYPVI	430	392
Chr04.t164	364	A6ZM54_YEAS7	383	357
Chr04.t196	358	B9WDI5_CANDC	376	296
Chr04.t198	358	B9WDI5_CANDC	376	296
Chr04.t201	335	A4RKI4_MAGO7	323	348
Chr04.t206	533	Q4WXC5_ASPFU	522	445
Chr04.t228	614	Q4P8E8_USTMA	693	630
Chr04.t250	363	C4YM45_CANAW	317	287
Chr04.t257	783	CCR4_CANAL	787	504
Chr04.t261	302	PYRF_CANAL	270	298
Chr04.t263	537	CATA_CANAL	487	483
Chr04.t270	1032	Q1HGK2_MAGGR	803	270
Chr04.t288	551	Q59RG1_CANAL	561	470
Chr04.t315	646	A4QRN5_MAGO7	1015	274
Chr04.t319	735	Q5ANJ4_CANAL	743	72
Chr04.t320	867	Q96X32_USTMD	829	813
Chr04.t335	363	Q59MV9_CANAL	398	94
Chr04.t337	397	Q86ZC3_USTMD	533	349
Chr04.t341	210	Q59NG2_CANAL	564	145
Chr04.t342	851	Q5AM49_CANAL	1690	523
Chr04.t348	611	P87199_USTMD	968	350
Chr04.t364	221	Q8TFN5_COLGR	912	132
Chr04.t365	572	Q8J214_USTMD	592	553
Chr04.t377	705	E9R5E2_ASPFU	694	705
Chr04.t384	426	Q69FA8_CRYNE	640	450
Chr04.t386	828	Q5EGQ2_CRYNE	445	396
Chr04.t391	416	O59928_HYPVI	430	350
Chr04.t407	298	Q59Z23_CANAL	444	232
Chr04.t411	383	Q5AFI8_CANAL	373	378
Chr04.t426	926	Q5A4X5_CANAL	559	109
Chr04.t436	397	Q5A415_CANAL	361	359
Chr04.t449	869	Q7Z9J3_9PEZI	1372	240
Chr04.t481	223	Q59KY8_CANAL	314	177
Chr04.t520	809	Q59X23_CANAL	755	721
Chr04.t526	1140	Q5AM49_CANAL	1690	631
Chr04.t527	938	Q5AB06_CANAL	1020	1099
Chr04.t528	428	C4MEZ6_CRYGA	426	361
Chr04.t529	616	Q96X32_USTMD	829	781
Chr04.t545	878	C4YII6_CANAW	768	143
Chr04.t551	176	D2JLR3_9HYPO	131	128
Chr04.t554	345	Q9UW09_GLOLA	355	340
Chr04.t574	723	TUP1_CANAL	514	230
Chr04.t626	1281	Q9C2Y4_MAGGR	1501	381
Chr04.t654	711	HSP90_CANAL	707	710
Chr04.t678	1365	Q874F3_MAGGR	1484	1360
Chr04.t683	1512	Q874F3_MAGGR	1484	1483
Chr04.t704	739	SED3_ASPFU	596	566
Chr04.t712	207	Q59SD1_CANAL	248	217
Chr04.t722	950	DPP4_TRIEQ	775	761
Chr04.t728	261	ERG2_USTMA	241	225
Chr05.t12	1139	Q8NJW8_USTMD	1216	445
Chr05.t53	399	Q4WCL5_ASPFU	398	397
Chr05.t69	573	Q7ZA48_9HYPO	418	230
Chr05.t79	705	Q59WH0_CANAL	445	207
Chr05.t85	654	Q876Z6_FUSOX	724	244
Chr05.t87	671	O59918_USTMD	608	78
Chr05.t150	1180	Q5AM49_CANAL	1690	506
Chr05.t161	613	F2QU35_PICP7	495	257
Chr05.t175	418	C4YG18_CANAW	458	481
Chr05.t177	575	Q1HGK2_MAGGR	803	237
Chr05.t183	494	B2C6F1_CRYGA	614	495
Chr05.t184	485	B2C6F1_CRYGA	614	445
Chr05.t185	116	B2C6F1_CRYGA	614	79
Chr05.t275	361	Q92217_COCHE	2528	284
Chr05.t323	351	Q5EMY3_MAGGR	424	272
Chr05.t324	287	Q5UB48_CRYNV	1040	237
Chr05.t339	605	A6RBC1_AJECN	529	488
Chr05.t340	309	C0SJH4_PARBP	302	313
Chr05.t350	357	Q5AG71_CANAL	1462	185
Chr05.t356	740	Q9UVN5_ALTAL	4360	393
Chr05.t358	429	A4RG81_MAGO7	558	189
Chr05.t393	717	PLB1_CRYNV	637	430
Chr05.t399	368	Q5ANM6_CANAL	286	89
Chr05.t422	359	GPA1_USTMA	353	359
Chr05.t438	576	SPCA_ARTOC	651	211
Chr05.t484	784	C5GXJ3_AJEDR	804	475
Chr05.t494	124	Q2V086_GLOLA	956	85
Chr05.t510	1706	Q8J2S9_CRYNE	1583	1558
Chr05.t519	214	A4R2V5_MAGO7	214	215
Chr05.t520	578	Q9P8L8_BOTFU	598	499
Chr05.t538	521	A3LUW1_PICST	552	476
Chr05.t547	358	GPA2_USTMA	356	360
Chr05.t555	363	A3LXZ6_PICST	310	298
Chr05.t557	245	Q5AFE4_CANAL	293	241
Chr05.t562	766	Q0PND8_MAGGR	1375	281
Chr05.t569	545	Q5XTQ4_BOTFU	574	478
Chr05.t570	1417	A4R553_MAGO7	1283	271
Chr05.t572	1325	O93841_9PEZI	914	466
Chr05.t582	172	Q4U320_USTMD	520	169
Chr05.t584	243	Q59VU9_CANAL	212	171
Chr05.t600	450	Q5XTQ5_BOTFU	615	421
Chr05.t618	190	Q875L5_USTMD	192	192
Chr05.t621	123	Q9C477_CLAFU	566	118
Chr05.t623	754	A4R575_MAGO7	249	224
Chr05.t626	656	F2QYD1_PICP7	758	401
Chr05.t639	1030	Q59PD2_CANAL	1466	85
Chr05.t645	1013	Q96VL9_BOTFU	1501	619
Chr05.t646	991	Q874F3_MAGGR	1484	449
Chr05.t658	1172	Q9P872_CANAL	917	722
Chr05.t661	699	C1G3C3_PARBD	650	660
Chr05.t670	1465	Q7Z9J3_9PEZI	1372	1050
Chr05.t676	780	A4RED5_MAGO7	618	108
Chr05.t684	233	D1MYV6_MAGGR	568	217
Chr05.t691	518	A4ULI4_MYCGR	517	475
Chr05.t698	184	GPA4_USTMA	580	192
Chr05.t703	1023	Q2V086_GLOLA	956	530
Chr05.t712	437	C5GS89_AJEDR	481	373
Chr05.t718	226	D1MYV6_MAGGR	568	218
Chr05.t728	801	SEY1_CANAL	790	773
Chr05.t755	541	O42793_COLTR	530	274
Chr05.t757	2043	Q59YK6_CANAL	844	256
Chr05.t768	619	Q9P8L8_BOTFU	598	529
Chr05.t779	713	A4QRN5_MAGO7	1015	331
Chr05.t780	693	Q6IWN3_USTMD	827	274
Chr05.t801	250	A4RG81_MAGO7	558	185
Chr05.t816	304	GPA2_USTMA	356	279
Chr06.t15	1101	BUR1_CANAL	746	378
Chr06.t21	405	Q0PND8_MAGGR	1375	244
Chr06.t29	412	Q5XTQ5_BOTFU	615	425
Chr06.t41	132	Q3I4V7_CRYNV	239	171
Chr06.t51	742	Q9C1U1_MAGGR	1307	522
Chr06.t71	1492	Q5A762_CANAL	1606	1392
Chr06.t82	801	Q5AG71_CANAL	1462	273
Chr06.t85	701	Q5ABD7_CANAL	609	527
Chr06.t103	471	Q59M50_CANAL	578	187
Chr06.t106	118	Q8TFN5_COLGR	912	92
Chr06.t113	746	Q7ZA48_9HYPO	418	432
Chr06.t119	847	Q0PND8_MAGGR	1375	407
Chr06.t156	546	Q5ANE1_CANAL	748	475
Chr06.t157	555	Q5ANE1_CANAL	748	492
Chr06.t158	431	Q5ANE1_CANAL	748	397
Chr06.t174	539	Q5ANE1_CANAL	748	463
Chr06.t176	540	Q5ANE1_CANAL	748	474
Chr06.t180	679	Q4WYU7_ASPFU	712	729
Chr06.t204	399	Q00LS5_PHAND	408	289
Chr06.t219	1101	Q9HEW2_CRYNE	643	319
Chr06.t222	167	Q9P8W9_CRYNE	162	160
Chr06.t231	1835	Q2VLJ1_GIBZA	565	167
Chr06.t235	197	Q9P8W9_CRYNE	162	159
Chr06.t248	661	C5GNX0_AJEDR	432	397
Chr06.t274	421	Q4PDC5_USTMA	583	391
Chr06.t290	531	Q9C477_CLAFU	566	493
Chr06.t306	412	A6ZTD6_YEAS7	316	309
Chr06.t329	482	CARP_ARTBC	400	259
Chr06.t340	509	DHH1_CRYNV	616	376
Chr06.t344	552	C5GNV8_AJEDR	588	455
Chr06.t349	748	Q5AM49_CANAL	1690	104
Chr06.t356	85	Q874F3_MAGGR	1484	84
Chr06.t369	2023	Q8TGV2_EXODE	1885	2035
Chr06.t370	584	Q5XTQ4_BOTFU	574	533
Chr06.t375	345	Q9Y7A1_CRYNE	465	206
Chr06.t406	227	Q6TDT0_CRYGA	225	198
Chr06.t411	860	Q4WNM3_ASPFU	740	548
Chr06.t465	1095	Q5AL09_CANAL	1422	653
Chr06.t473	351	A6R3U9_AJECN	295	276
Chr06.t479	308	Q9P4U9_ALTAL	296	280
Chr06.t517	183	A6ZRC1_YEAS7	577	148
Chr06.t520	152	Q4WNM3_ASPFU	740	75
Chr06.t522	765	Q5A506_CANAL	1237	158
Chr06.t546	571	Q156F5_BOTFU	523	486
Chr06.t561	875	Q2H9J2_CHAGB	879	854
Chr06.t562	913	Q5EGQ1_CRYNE	392	32
Chr06.t578	1518	CHS5_USTMA	1486	1254
Chr06.t616	305	Q875L5_USTMD	192	152
Chr06.t628	645	Q7Z868_USTMD	862	639
Chr07.t2	434	Q5APH9_CANAL	375	349
Chr07.t40	916	Q59JX6_CANAL	103	97
Chr07.t49	451	Q7ZA48_9HYPO	418	414
Chr07.t58	738	Q99324_SEPLY	803	781
Chr07.t85	322	O42793_COLTR	530	307
Chr07.t92	463	CXT1_CRYNJ	694	43
Chr07.t95	999	Q99101_USTMD	840	109
Chr07.t108	2049	Q1A1Y7_CRYNV	1383	595
Chr07.t109	494	A4R1F0_MAGO7	514	493
Chr07.t117	987	Q9C1U1_MAGGR	1307	543
Chr07.t119	615	Q9Y880_COCCA	880	583
Chr07.t143	574	Q9HFU3_MAGGR	215	140
Chr07.t158	207	Q59VU9_CANAL	212	163
Chr07.t184	680	Q5RLJ7_CRYNV	594	560
Chr07.t187	487	Q59X54_CANAL	544	236
Chr07.t193	418	Q69FA8_CRYNE	640	441
Chr07.t199	757	C0SFH7_PARBP	755	201
Chr07.t205	291	Q32WF7_PHAND	266	252
Chr07.t213	1223	P87199_USTMD	968	361
Chr07.t217	449	Q96UM1_ASPFM	403	403
Chr07.t224	1193	Q5K995_CRYNJ	1005	1046
Chr07.t225	271	D1MYV6_MAGGR	568	234
Chr07.t231	777	Q59TT3_CANAL	1710	684
Chr07.t243	859	P87198_USTMD	1459	410
Chr07.t249	422	O59928_HYPVI	430	325
Chr07.t250	894	PMT1_CANAL	877	716
Chr07.t252	536	Q5XTQ5_BOTFU	615	454
Chr07.t258	760	Q6RXX2_CRYNV	750	762
Chr07.t259	651	Q99101_USTMD	840	137
Chr07.t282	564	Q5ANE1_CANAL	748	436
Chr07.t316	454	Q59KY8_CANAL	314	300
Chr07.t335	135	F2QLQ3_PICP7	297	81
Chr07.t343	1009	Q5AM49_CANAL	1690	566
Chr07.t346	339	Q75T36_GLOLA	518	327
Chr07.t354	302	A6ZND4_YEAS7	291	252
Chr07.t360	355	Q5RZ66_CRYNV	343	340
Chr07.t361	563	Q6Y392_PHAND	625	516
Chr07.t364	702	F2QXE1_PICP7	654	497
Chr07.t365	453	C0S2E8_PARBP	333	357
Chr07.t380	1444	CFT1_CRYNB	1431	1547
Chr07.t385	232	A7A201_YEAS7	206	191
Chr07.t391	427	Q4U320_USTMD	520	273
Chr07.t399	150	Q8NJN5_CRYNE	178	150
Chr07.t411	358	A4QVF8_MAGO7	339	347
Chr07.t415	270	1433_CANAL	264	241
Chr07.t465	161	Q59QC5_CANAL	159	130
Chr07.t466	1445	Q874F3_MAGGR	1484	1397
Chr07.t472	643	O42620_MAGGR	614	594
Chr07.t473	713	Q99324_SEPLY	803	739
Chr07.t481	380	CDC10_CANAL	357	291
Chr07.t505	344	Q8J2S9_CRYNE	1583	316
Chr07.t507	400	BOT2_BOTFU	399	276
Chr07.t526	185	Q5APF6_CANAL	431	194
Chr08.t2	649	A9Z1V6_PHAND	394	287
Chr08.t10	1422	P87198_USTMD	1459	549
Chr08.t17	617	A4QRX6_MAGO7	702	80
Chr08.t22	199	Q30E79_CRYNV	221	203
Chr08.t24	890	A4QV79_MAGO7	1446	291
Chr08.t26	1444	Q874F3_MAGGR	1484	1426
Chr08.t27	745	P87198_USTMD	1459	532
Chr08.t72	201	Q5AM49_CANAL	1690	128
Chr08.t87	460	C5GWH6_AJEDR	468	463
Chr08.t99	416	Q0QWD8_LEPMC	359	366
Chr08.t141	1716	A4RB72_MAGO7	1715	1715
Chr08.t153	1339	Q0PND8_MAGGR	1375	295
Chr08.t156	346	Q8NK86_MAGGR	359	345
Chr08.t186	1349	Q59TT3_CANAL	1710	964
Chr08.t207	617	Q8J1X6_COLLN	971	51
Chr08.t208	405	Q9HFZ2_CANAL	358	147
Chr08.t209	1454	Q9UW87_CANAL	1606	1523
Chr08.t215	856	Q5AG71_CANAL	1462	228
Chr08.t217	870	Q5APU2_CANAL	597	102
Chr08.t233	563	C0S733_PARBP	560	539
Chr08.t240	890	PACC_EMENI	678	97
Chr08.t257	1549	SEC31_COCIM	1261	1521
Chr08.t297	197	Q2KG56_MAGO7	199	195
Chr08.t305	1290	Q8NKE9_USTMD	1166	413
Chr08.t343	908	SUB2_ARTGP	422	182
Chr08.t352	995	Q6UEI2_PNECA	675	509
Chr08.t365	822	Q874K8_CRYNV	864	806
Chr08.t371	1375	F2Z6H2_CANGB	676	294
Chr08.t383	542	Q59RB8_CANAL	550	531
Chr08.t414	211	Q5EMY3_MAGGR	424	167
Chr08.t455	172	Q59QC5_CANAL	159	122
Chr08.t456	855	Q0PND8_MAGGR	1375	205
Chr08.t475	578	Q6Y392_PHAND	625	543
Chr08.t505	691	Q5ANE1_CANAL	748	476
Chr08.t519	621	CXT1_CRYNJ	694	546
Chr08.t542	347	Q4U320_USTMD	520	204
Chr08.t588	313	Q5AP71_CANAL	405	282
Chr08.t590	376	Q01143_MAGGR	539	235
Chr08.t594	367	Q01143_MAGGR	539	235
Chr08.t595	465	Q7ZA26_CRYNE	157	86
Chr08.t596	232	CXT1_CRYNJ	694	214
Chr08.t602	363	GPA2_USTMA	356	336
Chr08.t605	394	CARP_ARTBC	400	333
Chr08.t614	992	Q9UW03_BOTFU	1439	518
Chr08.t623	253	Q99079_USTMD	405	168
Chr08.t632	279	Q59X89_CANAL	216	207
Chr08.t638	1833	Q5AM49_CANAL	1690	753
Chr08.t659	320	Q8TGD1_FUSOX	318	290
Chr08.t660	822	C4YII6_CANAW	768	391
Chr08.t664	811	Q5RLJ7_CRYNV	594	447
Chr08.t671	538	Q59RB8_CANAL	550	537
Chr09.t8	578	Q8J2N0_FUSOX	706	288
Chr09.t11	257	A4RGG9_MAGO7	286	267
Chr09.t42	493	Q0PND8_MAGGR	1375	253
Chr09.t65	425	PEPA_ASPFC	395	365
Chr09.t74	929	Q5A1D3_CANAL	423	255
Chr09.t126	423	C4YKU8_CANAW	340	356
Chr09.t146	1209	Q8TG10_USTMD	569	449
Chr09.t147	864	C4YII6_CANAW	768	652
Chr09.t151	279	CDC42_CANAL	191	192
Chr09.t152	942	Q5APK9_CANAL	936	496
Chr09.t156	582	A0ST41_CERNC	461	222
Chr09.t159	549	Y5382_TRIVH	401	258
Chr09.t161	584	CARP8_CANAL	405	259
Chr09.t162	550	Y5382_TRIVH	401	270
Chr09.t181	200	Q59L90_CANAL	197	194
Chr09.t192	419	A3LUV9_PICST	365	365
Chr09.t211	877	C5GH04_AJEDR	772	432
Chr09.t218	154	D2JLR3_9HYPO	131	122
Chr09.t220	621	Q5ANJ5_CANAL	568	625
Chr09.t235	277	Q8TG14_BOTFU	911	248
Chr09.t241	137	D2JLR3_9HYPO	131	131
Chr09.t260	654	F2QYD1_PICP7	758	468
Chr09.t279	1043	Q9HEW5_CRYNE	644	270
Chr09.t288	881	Q96WM3_CRYNE	849	890
Chr09.t301	386	Q59Z39_CANAL	259	226
Chr09.t308	546	Q5QEY0_CRYNV	507	517
Chr09.t312	436	Q58FH5_CRYNV	450	415
Chr09.t315	824	B0B5Z9_CLAPU	839	200
Chr09.t318	261	A3LNY8_PICST	414	120
Chr09.t322	564	A3GFA7_PICST	549	527
Chr09.t327	392	Q9Y7E5_CANAL	328	274
Chr09.t331	564	A3LRS6_PICST	454	502
Chr09.t334	278	Q0PND8_MAGGR	1375	149
Chr09.t340	793	DNLI4_CANAL	928	636
Chr09.t345	216	Q2PBY8_CLAPU	195	185
Chr09.t364	1009	Q9P872_CANAL	917	994
Chr09.t366	366	O59928_HYPVI	430	237
Chr09.t388	245	Q2V086_GLOLA	956	165
Chr09.t389	474	Q7LJU0_CRYNE	410	348
Chr09.t415	248	O74686_AJECA	244	231
Chr09.t442	514	Q6ZX14_MAGGR	4034	421
Chr09.t448	295	Q8TG14_BOTFU	911	302
Chr09.t459	1495	Q5AM49_CANAL	1690	1205
Chr09.t466	368	Q8NJ85_CANAL	402	330
Chr09.t492	764	Q7Z868_USTMD	862	587
Chr09.t495	353	Q5A5C1_CANAL	344	329
Chr09.t498	1157	CHS5_USTMA	1486	831
Chr09.t541	1273	Q000T6_BOTFU	413	254
Chr09.t557	818	Q4WEM7_ASPFU	715	701
Chr09.t575	838	Q99324_SEPLY	803	782
Chr09.t578	683	Q6UEI2_PNECA	675	530
Chr09.t581	570	Q4PD87_USTMA	594	607
Chr09.t601	694	CXT1_CRYNJ	694	565
Chr09.t611	307	Q8TGD1_FUSOX	318	288
Chr10.t37	482	Q59UQ8_CANAL	445	116
Chr10.t59	1036	Q5AM49_CANAL	1690	447
Chr10.t60	465	Q9C1T0_FUSOX	467	466
Chr10.t68	943	Q4WQ27_ASPFU	450	453
Chr10.t101	606	O42620_MAGGR	614	569
Chr10.t102	508	Q59RQ6_CANAL	491	482
Chr10.t113	539	SUB8_COCP7	497	486
Chr10.t137	293	A6RH34_AJECN	633	81
Chr10.t147	811	Q9Y7F1_ASPFM	824	887
Chr10.t148	348	C0SIA5_PARBP	353	294
Chr10.t154	552	C0S733_PARBP	560	522
Chr10.t169	679	DHH1_CRYNV	616	349
Chr10.t187	789	Q6IWN3_USTMD	827	857
Chr10.t195	237	Q9HFW0_CRYNE	515	218
Chr10.t210	348	O42793_COLTR	530	308
Chr10.t215	109	Q2Q466_MAGGR	101	86
Chr10.t228	592	Q5A4X5_CANAL	559	557
Chr10.t246	634	Q5EGQ1_CRYNE	392	42
Chr10.t247	1872	P87199_USTMD	968	379
Chr10.t257	856	Q9Y8E5_CRYNV	841	664
Chr10.t264	390	HOG1_CRYPA	358	347
Chr10.t270	1010	Q0PND8_MAGGR	1375	770
Chr10.t282	233	Q6TDT0_CRYGA	225	202
Chr10.t289	627	Q99079_USTMD	405	326
Chr10.t338	484	CATA_CANAL	487	326
Chr10.t344	256	A6REW8_AJECN	288	78
Chr10.t350	272	A6RH34_AJECN	633	78
Chr10.t351	217	F2QZW6_PICP7	218	217
Chr10.t356	730	SED1_ARTOC	670	723
Chr10.t359	123	Q5AHJ0_CANAL	122	117
Chr10.t365	166	Q9HFU3_MAGGR	215	147
Chr10.t370	393	Q9P8L8_BOTFU	598	351
Chr10.t371	466	Q9HFU3_MAGGR	215	167
Chr10.t372	482	DHH1_CRYNV	616	422
Chr10.t428	1178	Q4WPX2_ASPFU	1079	660
Chr10.t432	350	Q9HFW0_CRYNE	515	295
Chr10.t437	1240	O93841_9PEZI	914	444
Chr10.t444	60	Q875J4_HYPVI	353	57
Chr10.t465	1286	Q1HGK2_MAGGR	803	265
Chr10.t503	277	Q4WWN9_ASPFU	308	238
Chr10.t516	1449	O60034_BOTFU	1562	1413
Chr10.t544	133	F2QU35_PICP7	495	60
Chr10.t555	684	Q99324_SEPLY	803	332
Chr11.t9	765	Q0PND8_MAGGR	1375	428
Chr11.t47	597	PLB1_CRYNV	637	569
Chr11.t76	648	Q5AM49_CANAL	1690	507
Chr11.t97	230	A6R9F0_AJECN	204	194
Chr11.t104	443	Q59W09_CANAL	379	255
Chr11.t121	743	Q5ADM9_CANAL	769	745
Chr11.t124	663	Q69FA8_CRYNE	640	608
Chr11.t175	1958	HOG1_CRYPA	358	312
Chr11.t191	580	PLB1_CRYNV	637	492
Chr11.t202	464	Q5FY74_PICPA	475	473
Chr11.t224	926	HSP90_CANAL	707	718
Chr11.t239	284	GPA2_USTMA	356	252
Chr11.t240	1664	Q8TGV2_EXODE	1885	740
Chr11.t248	2115	Q5AM49_CANAL	1690	578
Chr11.t265	256	Q4U320_USTMD	520	162
Chr11.t278	458	Q5EMY3_MAGGR	424	229
Chr11.t280	593	Q5A1D3_CANAL	423	379
Chr11.t288	487	LAP3_ARTOC	372	271
Chr11.t295	350	GPA2_USTMA	356	357
Chr11.t332	660	Q4PDC7_USTMA	589	431
Chr11.t363	530	SED1_ARTOC	670	430
Chr11.t384	646	F2QYD1_PICP7	758	396
Chr11.t413	443	Q69FA8_CRYNE	640	435
Chr11.t421	524	Q5ANE1_CANAL	748	474
Chr11.t437	435	O59928_HYPVI	430	338
Chr11.t440	612	Q4PDC7_USTMA	589	446
Chr11.t452	1535	B0B5Z9_CLAPU	839	134
Chr12.t3	544	Q5J4D6_PHAND	543	530
Chr12.t11	882	C4YDB0_CANAW	857	833
Chr12.t26	1657	Q9UW87_CANAL	1606	1247
Chr12.t29	219	F2QXA8_PICP7	204	173
Chr12.t90	160	Q5ABB1_CANAL	119	91
Chr12.t102	376	C5GS89_AJEDR	481	152
Chr12.t116	552	Q9C477_CLAFU	566	488
Chr12.t166	614	Q6X269_USTMD	604	290
Chr12.t188	138	D2JLR3_9HYPO	131	132
Chr12.t195	870	C6KEF5_MYCGR	833	128
Chr12.t201	243	Q69FA8_CRYNE	640	134
Chr12.t216	1688	Q9C2Y4_MAGGR	1501	1384
Chr12.t228	102	Q8TG14_BOTFU	911	90
Chr12.t242	471	VPS27_CANAL	841	145
Chr12.t281	641	Q7Z868_USTMD	862	591
Chr12.t311	73	Q69FA8_CRYNE	640	52
Chr12.t324	818	C5GH04_AJEDR	772	406
Chr12.t325	535	SPCA_ARTOC	651	212
Chr12.t334	634	Q5AEK8_CANAL	584	607
Chr12.t345	637	Q1L2E2_PHAND	619	451
Chr12.t346	687	A4R7D1_MAGO7	778	418
Chr12.t353	555	PLB1_CANAL	605	547
Chr12.t356	697	Q5AMK1_CANAL	632	254
Chr12.t361	946	A4QRN5_MAGO7	1015	324
Chr12.t367	1715	O42696_CANAL	1081	258
Chr12.t381	182	Q8TG14_BOTFU	911	144
Chr12.t402	108	Q696X2_PHAND	321	71
Chr12.t406	431	O59928_HYPVI	430	323
Chr12.t417	1438	Q09MP4_ALTBR	1460	709
Chr12.t418	417	D1MYV6_MAGGR	568	232
Chr12.t419	442	D1MYV6_MAGGR	568	244
Chr12.t426	598	PLB1_CANAL	605	630
Chr12.t442	186	Q04701_FUSSO	242	107
Chr12.t451	520	Q6PUV8_HORWE	483	397
Chr13.t17	441	Q9HFU3_MAGGR	215	173
Chr13.t99	400	Q75T36_GLOLA	518	289
Chr13.t114	705	Q6IWN3_USTMD	827	190
Chr13.t126	1083	O60034_BOTFU	1562	247
Chr13.t140	618	Q5XTQ5_BOTFU	615	517
Chr13.t165	634	O59928_HYPVI	430	185
Chr13.t167	524	C5GNV8_AJEDR	588	455
Chr13.t176	306	Q59KY8_CANAL	314	309
Chr13.t188	376	Q5A415_CANAL	361	335
Chr13.t190	1021	A6N6J8_FUSOX	903	527
Chr13.t195	566	C1GC36_PARBD	691	164
Chr13.t196	286	A4RGG9_MAGO7	286	269
Chr13.t204	1199	Q5AL09_CANAL	1422	789
Chr13.t213	921	MEP_NEOFI	634	450
Chr13.t215	307	Q9P4A1_CRYNE	249	104
Chr13.t216	383	Q6XVN4_CRYNV	383	379
Chr13.t234	1596	Q5AKU6_CANAL	674	170
Chr13.t240	1698	P87199_USTMD	968	318
Chr13.t244	190	Q5EMY3_MAGGR	424	165
Chr13.t289	401	Q4WUA3_ASPFU	428	370
Chr13.t298	698	Q59Z23_CANAL	444	286
Chr13.t315	442	Q5A415_CANAL	361	377
Chr13.t333	493	Q59RQ6_CANAL	491	479
Chr13.t342	512	Q69FA8_CRYNE	640	494
Chr13.t356	324	Q75T36_GLOLA	518	291
Chr13.t379	297	Q875L5_USTMD	192	198
Chr13.t380	308	Q5AD07_CANAL	228	144
Chr13.t385	216	Q9UVQ4_CRYNE	210	213
Chr13.t386	741	P87199_USTMD	968	371
Chr14.t19	596	B2C6F1_CRYGA	614	572
Chr14.t20	519	B2C6F1_CRYGA	614	100
Chr14.t44	779	C5GXJ3_AJEDR	804	746
Chr14.t50	350	Q875J4_HYPVI	353	349
Chr14.t57	483	Q96VU5_CRYNE	468	469
Chr14.t76	572	F5HAA8_CRYNB	551	534
Chr14.t99	710	Q59YF3_CANAL	986	325
Chr14.t111	930	Q59XR0_CANAL	780	630
Chr14.t128	2309	Q9C443_CRYNE	2271	1472
Chr14.t135	281	A4R1F0_MAGO7	514	29
Chr14.t137	1339	Q5A1D3_CANAL	423	232
Chr14.t145	323	Q5AFM2_CANAL	173	64
Chr14.t150	1621	Q5AP97_CANAL	1178	289
Chr14.t157	681	PLB1_CRYNV	637	607
Chr14.t169	673	B9WMV3_CANDC	767	219
Chr14.t173	160	PLB1_CRYNV	637	115
Chr14.t184	480	A0ZT55_GLOAC	445	466
Chr14.t200	617	PLB1_CANAL	605	595
Chr14.t207	842	A6ZTU6_YEAS7	708	377
Chr14.t212	966	Q5AI14_CANAL	888	713
Chr14.t216	236	Q5AI14_CANAL	888	97
Chr14.t229	1771	Q5AM49_CANAL	1690	491
Chr14.t230	167	Q69FA8_CRYNE	640	91
Chr14.t231	395	Q69FA8_CRYNE	640	387
Chr14.t232	1389	Q1A1Y7_CRYNV	1383	1161
Chr14.t233	473	A4R2P0_MAGO7	1040	293
Chr14.t238	1645	Q875L6_USTMD	1441	480
Chr14.t242	125	Q5EMY3_MAGGR	424	72
Chr14.t266	525	SUB8_TRIVH	490	448
Chr14.t269	533	Q9UQZ1_9PEZI	512	293
Chr14.t287	755	Q59VF3_CANAL	1813	448
Chr14.t295	922	Q5AM49_CANAL	1690	581
Chr14.t307	591	PLB1_CRYNV	637	566
Chr14.t356	772	Q7Z9J3_9PEZI	1372	288
Chr14.t360	632	Q4P8E8_USTMA	693	645
Chr14.t372	480	Q59KY8_CANAL	314	285
Chr14.t384	191	CANB_CRYNB	175	175
Chr14.t386	866	C5GS76_AJEDR	867	743
Chr14.t426	2041	PLB1_CRYNV	637	521
Chr14.t434	753	CXT1_CRYNJ	694	302
Chr14.t454	189	Q9P8W9_CRYNE	162	160
Chr15.t10	1505	NTE1_CANAL	1386	1453
Chr15.t17	906	SUB1_ARTGP	481	93
Chr15.t18	919	SUB1_ARTGP	481	128
Chr15.t31	461	LAP3_ARTOC	372	359
Chr15.t33	1720	A4RB72_MAGO7	1715	661
Chr15.t38	160	Q5ADS0_CANAL	229	76
Chr15.t46	274	Q9HFW0_CRYNE	515	135
Chr15.t47	274	Q9HFW0_CRYNE	515	200
Chr15.t48	274	Q9HFW0_CRYNE	515	200
Chr15.t51	1014	A4R2P0_MAGO7	1040	271
Chr15.t57	274	Q9HFW0_CRYNE	515	200
Chr15.t58	274	Q9HFW0_CRYNE	515	200
Chr15.t59	274	Q9HFW0_CRYNE	515	200
Chr15.t60	274	Q9HFW0_CRYNE	515	200
Chr15.t62	221	Q9P8W9_CRYNE	162	153
Chr15.t67	169	Q8J129_ASPFM	502	92
Chr15.t68	222	A6ZLA2_YEAS7	298	220
Chr15.t69	274	Q9HFW0_CRYNE	515	200
Chr15.t73	274	Q9HFW0_CRYNE	515	287
Chr15.t75	274	Q9HFW0_CRYNE	515	287
Chr15.t99	228	C5GAK9_AJEDR	216	165
Chr15.t107	1194	Q4WPX2_ASPFU	1079	646
Chr15.t110	329	Q59SI6_CANAL	457	106
Chr15.t122	1236	A6N6J8_FUSOX	903	109
Chr15.t156	287	O13337_MAGGR	441	58
Chr15.t158	420	O13337_MAGGR	441	108
Chr15.t171	727	F2QQX0_PICP7	3007	168
Chr15.t214	880	Q874K8_CRYNV	864	768
Chr15.t215	1616	Q5AEW4_CANAL	1447	590
Chr15.t247	764	DPP5_TRITO	726	744
Chr15.t252	1061	A4RB72_MAGO7	1715	650
Chr15.t282	717	Q874F3_MAGGR	1484	837
Chr15.t293	517	Q4PDC7_USTMA	589	468
Chr15.t300	837	Q4WP25_ASPFU	538	412
Chr15.t319	187	Q874F3_MAGGR	1484	205
Chr15.t337	1496	Q9UW87_CANAL	1606	1299
Chr15.t338	1764	Q5AM49_CANAL	1690	497
Chr15.t339	2275	Q59VF3_CANAL	1813	514
Chr15.t370	455	ARGJ_AJECN	471	444
Chr15.t382	698	Q4X0J6_ASPFU	735	736
Chr15.t383	190	Q696X2_PHAND	321	146
Chr15.t390	736	A3LS85_PICST	677	711
Chr15.t391	249	Q9HFZ2_CANAL	358	134
Chr15.t398	756	STE20_USTMA	746	593
Chr15.t413	866	C5GA89_AJEDR	656	591
Chr15.t416	3034	Q5AB06_CANAL	1020	276
Chr15.t434	758	Q7Z868_USTMD	862	583
Chr16.t17	346	Q59ZI9_CANAL	329	318
Chr16.t28	235	SUB8_TRIVH	490	150
Chr16.t46	298	Q8J0I5_CLAPU	550	64
Chr16.t81	671	O93800_ALTAL	578	400
Chr16.t85	1085	A4RDS9_MAGO7	1514	236
Chr16.t118	1331	DHH1_CRYNV	616	356
Chr16.t135	1190	Q59YF3_CANAL	986	936
Chr16.t152	477	Q0PND8_MAGGR	1375	237
Chr16.t161	269	O59937_FUSOX	384	277
Chr16.t168	464	Q59LF3_CANAL	474	466
Chr16.t172	344	SUB8_ARTOC	490	216
Chr16.t176	214	Q59ZB7_CANAL	217	220
Chr16.t188	660	Q5RLJ7_CRYNV	594	613
Chr16.t189	1333	Q59YF3_CANAL	986	325
Chr16.t190	390	Q5RLJ7_CRYNV	594	297
Chr16.t220	523	Q59NL7_CANAL	781	243
Chr16.t234	208	Q96VL3_COLLN	202	207
Chr16.t255	345	CHS7_CANAL	310	287
Chr16.t266	980	A4QTS1_MAGO7	847	161
Chr16.t267	348	Q75T36_GLOLA	518	302
Chr16.t273	217	Q5A4X5_CANAL	559	102
Chr16.t281	1210	Q9P872_CANAL	917	824
Chr16.t284	781	C5GH04_AJEDR	772	420
Chr16.t300	623	O59918_USTMD	608	396
Chr16.t302	702	C5GSW0_AJEDR	783	718
Chr16.t305	244	Q9HFW0_CRYNE	515	230
Chr16.t308	386	RL3_YEAST	387	385
Chr16.t311	1651	Q8TGW9_CANAL	1085	118
Chr16.t329	1067	Q8J286_COLLN	1167	1026
Chr16.t334	461	Q5A839_CANAL	454	383
Chr16.t338	398	A6R9V5_AJECN	294	262
Chr16.t341	1044	Q9HFW4_USTMD	2289	805
Chr16.t345	396	DHH1_CRYNV	616	373
Chr17.t11	617	Q59Z94_CANAL	589	443
Chr17.t18	576	Q8TG10_USTMD	569	380
Chr17.t22	820	P78585_BOTFU	994	851
Chr17.t23	642	PLB1_CRYNV	637	551
Chr17.t27	500	DHH1_CRYNV	616	367
Chr17.t30	267	Q875L5_USTMD	192	161
Chr17.t34	366	A9Z1V6_PHAND	394	320
Chr17.t37	1469	Q9UVN5_ALTAL	4360	689
Chr17.t43	514	O42793_COLTR	530	291
Chr17.t48	475	Q5XTQ5_BOTFU	615	346
Chr17.t50	365	Q75T36_GLOLA	518	287
Chr17.t51	365	Q75T36_GLOLA	518	287
Chr17.t77	1202	RSE1_CANAL	1219	1245
Chr17.t98	845	CAS1_CRYNJ	960	816
Chr17.t100	587	Q8NIK9_CRYNE	567	376
Chr17.t101	846	DHH1_CRYNV	616	392
Chr17.t104	223	A3LRF3_PICST	208	219
Chr17.t124	470	C6KEF5_MYCGR	833	274
Chr17.t164	618	PESC_CANAL	587	469
Chr17.t198	137	D2JLR3_9HYPO	131	131
Chr17.t200	3338	O59918_USTMD	608	403
Chr17.t206	198	Q2LK92_BOTFU	117	102
Chr17.t213	960	P87199_USTMD	968	294
Chr17.t229	479	Q96UM1_ASPFM	403	429
Chr17.t247	535	Q8NJS2_LEPMC	397	253
Chr17.t249	350	C1G3Y7_PARBD	320	339
Chr17.t254	536	Q4JEX9_TRIRU	489	517
Chr17.t264	905	Q2TJF8_GIBMO	823	102
Chr17.t275	405	DHH1_CRYNV	616	366
Chr17.t276	773	Q5A4X5_CANAL	559	205
Chr17.t278	340	O94101_BOTFU	342	334
Chr17.t290	383	C4YM45_CANAW	317	283
Chr17.t292	223	Q59VG6_CANAL	386	76
Chr17.t336	413	Q0QWD8_LEPMC	359	359
Chr17.t369	481	Q59X54_CANAL	544	325
Chr17.t371	583	CTSD_ARTBC	509	340
Chr17.t385	122	Q59QC5_CANAL	159	102
Contig28.t2	308	Q59KY8_CANAL	314	312
Contig3.t1	216	Q59KY8_CANAL	314	216

## Sheet: Table S9
Table S9: Secretory proteins in C. ribicola LQ
Gene ID	Prediction	SP(Sec/SPI)	OTHER	CS Position
Chr01.t12	SP(Sec/SPI)	0.763435	0.236565	CS pos: 23-24. LSS-IH. Pr: 0.2365
Chr01.t23	SP(Sec/SPI)	0.993002	0.006998	CS pos: 26-27. VRA-SH. Pr: 0.9763
Chr01.t24	SP(Sec/SPI)	0.86908	0.13092	CS pos: 29-30. AYG-KP. Pr: 0.3643
Chr01.t29	SP(Sec/SPI)	0.76219	0.23781	CS pos: 22-23. VSM-NL. Pr: 0.3572
Chr01.t32	SP(Sec/SPI)	0.738018	0.261982	CS pos: 22-23. VSM-EF. Pr: 0.4279
Chr01.t33	SP(Sec/SPI)	0.740534	0.259466	CS pos: 23-24. TIS-QN. Pr: 0.3995
Chr01.t43	SP(Sec/SPI)	0.978489	0.021511	CS pos: 16-17. VQA-IW. Pr: 0.7296
Chr01.t56	SP(Sec/SPI)	0.996877	0.003123	CS pos: 17-18. ARA-TV. Pr: 0.8572
Chr01.t57	SP(Sec/SPI)	0.993233	0.006767	CS pos: 17-18. TLA-TI. Pr: 0.7155
Chr01.t58	SP(Sec/SPI)	0.996678	0.003322	CS pos: 19-20. ASS-HV. Pr: 0.6317
Chr01.t62	SP(Sec/SPI)	0.930942	0.069058	CS pos: 23-24. TNC-QN. Pr: 0.7931
Chr01.t64	SP(Sec/SPI)	0.947527	0.052473	CS pos: 33-34. VEA-KK. Pr: 0.7926
Chr01.t76	SP(Sec/SPI)	0.846396	0.153604	CS pos: 21-22. GWG-TP. Pr: 0.2975
Chr01.t85	SP(Sec/SPI)	0.500459	0.499541	CS pos: 33-34. CSS-RP. Pr: 0.4037
Chr01.t103	SP(Sec/SPI)	0.981516	0.018484	CS pos: 21-22. TNA-RP. Pr: 0.7238
Chr01.t117	SP(Sec/SPI)	0.984335	0.015665	CS pos: 18-19. VIS-SH. Pr: 0.3104
Chr01.t142	SP(Sec/SPI)	0.934231	0.065769	CS pos: 24-25. VKT-EK. Pr: 0.6682
Chr01.t166	SP(Sec/SPI)	0.986576	0.013424	CS pos: 20-21. TTA-VV. Pr: 0.7053
Chr01.t169	SP(Sec/SPI)	0.98765	0.01235	CS pos: 19-20. TLA-SP. Pr: 0.6996
Chr01.t175	SP(Sec/SPI)	0.99799	0.00201	CS pos: 20-21. TTA-DQ. Pr: 0.9311
Chr01.t177	SP(Sec/SPI)	0.996569	0.003431	CS pos: 20-21. TTA-YQ. Pr: 0.7136
Chr01.t178	SP(Sec/SPI)	0.995247	0.004753	CS pos: 20-21. TTA-YQ. Pr: 0.7592
Chr01.t192	SP(Sec/SPI)	0.945857	0.054143	CS pos: 22-23. LKA-FP. Pr: 0.7873
Chr01.t214	SP(Sec/SPI)	0.838311	0.161689	CS pos: 19-20. VLA-HS. Pr: 0.6720
Chr01.t230	SP(Sec/SPI)	0.958593	0.041407	CS pos: 23-24. VRA-TA. Pr: 0.5402
Chr01.t267	SP(Sec/SPI)	0.965293	0.034707	CS pos: 28-29. TSG-DQ. Pr: 0.6019
Chr01.t275	SP(Sec/SPI)	0.995501	0.004499	CS pos: 17-18. AFA-AD. Pr: 0.7796
Chr01.t279	SP(Sec/SPI)	0.687174	0.312826	CS pos: 23-24. GSA-QY. Pr: 0.5180
Chr01.t286	SP(Sec/SPI)	0.979308	0.020692	CS pos: 19-20. VSA-RS. Pr: 0.8544
Chr01.t290	SP(Sec/SPI)	0.691094	0.308906	CS pos: 29-30. SFC-SE. Pr: 0.3384
Chr01.t294	SP(Sec/SPI)	0.518646	0.481354	CS pos: 33-34. SPS-AP. Pr: 0.1633
Chr01.t295	SP(Sec/SPI)	0.991428	0.008572	CS pos: 21-22. GLA-EQ. Pr: 0.8760
Chr01.t327	SP(Sec/SPI)	0.892464	0.107536	CS pos: 29-30. ARA-EI. Pr: 0.7838
Chr01.t346	SP(Sec/SPI)	0.989345	0.010655	CS pos: 24-25. VYA-QA. Pr: 0.6491
Chr01.t362	SP(Sec/SPI)	0.993355	0.006645	CS pos: 21-22. VSA-HF. Pr: 0.8963
Chr01.t396	SP(Sec/SPI)	0.888139	0.111861	CS pos: 23-24. IYG-LD. Pr: 0.5087
Chr01.t406	SP(Sec/SPI)	0.989777	0.010223	CS pos: 19-20. VAA-HH. Pr: 0.7151
Chr01.t408	SP(Sec/SPI)	0.916264	0.083736	CS pos: 22-23. VIS-NF. Pr: 0.7221
Chr01.t425	SP(Sec/SPI)	0.990455	0.009545	CS pos: 24-25. VSS-AP. Pr: 0.9461
Chr01.t427	SP(Sec/SPI)	0.997329	0.002671	CS pos: 20-21. VYG-EA. Pr: 0.5407
Chr01.t528	SP(Sec/SPI)	0.883363	0.116637	CS pos: 27-28. LMA-KP. Pr: 0.7771
Chr01.t534	SP(Sec/SPI)	0.996402	0.003598	CS pos: 22-23. VAS-VE. Pr: 0.4311
Chr01.t538	SP(Sec/SPI)	0.946302	0.053698	CS pos: 24-25. SSA-HD. Pr: 0.6163
Chr01.t563	SP(Sec/SPI)	0.793883	0.206117	CS pos: 24-25. VAG-HC. Pr: 0.5133
Chr01.t564	SP(Sec/SPI)	0.953333	0.046667	CS pos: 30-31. VES-QS. Pr: 0.7905
Chr01.t588	SP(Sec/SPI)	0.99866	0.00134	CS pos: 20-21. VEG-NK. Pr: 0.9798
Chr01.t593	SP(Sec/SPI)	0.831091	0.168909	CS pos: 28-29. VGA-HP. Pr: 0.6068
Chr01.t643	SP(Sec/SPI)	0.814292	0.185708	CS pos: 23-24. ILA-QI. Pr: 0.6424
Chr01.t657	SP(Sec/SPI)	0.979732	0.020268	CS pos: 22-23. GRA-QV. Pr: 0.5625
Chr01.t685	SP(Sec/SPI)	0.998073	0.001927	CS pos: 19-20. VHS-NQ. Pr: 0.6004
Chr01.t703	SP(Sec/SPI)	0.93067	0.06933	CS pos: 28-29. GHC-EA. Pr: 0.4396
Chr01.t727	SP(Sec/SPI)	0.899282	0.100718	CS pos: 21-22. GLA-TT. Pr: 0.6256
Chr01.t748	SP(Sec/SPI)	0.931853	0.068147	CS pos: 21-22. ATA-GA. Pr: 0.4623
Chr01.t779	SP(Sec/SPI)	0.939585	0.060415	CS pos: 19-20. AIG-GP. Pr: 0.5160
Chr01.t797	SP(Sec/SPI)	0.579863	0.420137	CS pos: 28-29. GHA-NV. Pr: 0.5566
Chr02.t15	SP(Sec/SPI)	0.845211	0.154789	CS pos: 21-22. CGC-QY. Pr: 0.4983
Chr02.t34	SP(Sec/SPI)	0.714513	0.285487	CS pos: 22-23. TLA-AP. Pr: 0.4446
Chr02.t39	SP(Sec/SPI)	0.941814	0.058186	CS pos: 20-21. CLS-DR. Pr: 0.6709
Chr02.t80	SP(Sec/SPI)	0.985696	0.014304	CS pos: 26-27. TAA-RP. Pr: 0.5487
Chr02.t91	SP(Sec/SPI)	0.987119	0.012881	CS pos: 27-28. AIA-TP. Pr: 0.7117
Chr02.t94	SP(Sec/SPI)	0.980862	0.019138	CS pos: 19-20. ALA-SP. Pr: 0.6336
Chr02.t101	SP(Sec/SPI)	0.980862	0.019138	CS pos: 19-20. ALA-SP. Pr: 0.6336
Chr02.t126	SP(Sec/SPI)	0.992476	0.007524	CS pos: 23-24. AVA-QD. Pr: 0.9142
Chr02.t128	SP(Sec/SPI)	0.928555	0.071445	CS pos: 19-20. VHT-ST. Pr: 0.6254
Chr02.t137	SP(Sec/SPI)	0.796491	0.203509	CS pos: 20-21. VSA-MP. Pr: 0.6691
Chr02.t140	SP(Sec/SPI)	0.626091	0.373909	CS pos: 24-25. SLG-FP. Pr: 0.5271
Chr02.t141	SP(Sec/SPI)	0.811764	0.188236	CS pos: 23-24. TQA-GE. Pr: 0.6560
Chr02.t207	SP(Sec/SPI)	0.994024	0.005976	CS pos: 19-20. TLA-AP. Pr: 0.9110
Chr02.t216	SP(Sec/SPI)	0.993415	0.006585	CS pos: 23-24. SDA-QS. Pr: 0.6737
Chr02.t226	SP(Sec/SPI)	0.989691	0.010309	CS pos: 25-26. VGA-QS. Pr: 0.7431
Chr02.t269	SP(Sec/SPI)	0.995408	0.004592	CS pos: 19-20. SYG-SE. Pr: 0.7560
Chr02.t333	SP(Sec/SPI)	0.98327	0.01673	CS pos: 21-22. LSA-LD. Pr: 0.4035
Chr02.t366	SP(Sec/SPI)	0.977887	0.022113	CS pos: 20-21. VLS-SP. Pr: 0.6843
Chr02.t379	SP(Sec/SPI)	0.726315	0.273685	CS pos: 21-22. ALG-AD. Pr: 0.3477
Chr02.t429	SP(Sec/SPI)	0.841293	0.158707	CS pos: 23-24. AIA-MS. Pr: 0.7087
Chr02.t472	SP(Sec/SPI)	0.995691	0.004309	CS pos: 15-16. VRA-HP. Pr: 0.7182
Chr02.t584	SP(Sec/SPI)	0.879417	0.120583	CS pos: 23-24. VTG-VD. Pr: 0.5448
Chr02.t627	SP(Sec/SPI)	0.952115	0.047885	CS pos: 24-25. AQG-CH. Pr: 0.4714
Chr02.t685	SP(Sec/SPI)	0.994419	0.005581	CS pos: 21-22. SYA-ST. Pr: 0.9248
Chr02.t713	SP(Sec/SPI)	0.580227	0.419773	CS pos: 22-23. VLA-YP. Pr: 0.2498
Chr02.t722	SP(Sec/SPI)	0.977327	0.022673	CS pos: 23-24. LQA-EP. Pr: 0.8850
Chr02.t724	SP(Sec/SPI)	0.758569	0.241431	CS pos: 26-27. VSS-AV. Pr: 0.4422
Chr02.t745	SP(Sec/SPI)	0.879697	0.120303	CS pos: 18-19. TLA-QP. Pr: 0.7664
Chr02.t803	SP(Sec/SPI)	0.988288	0.011712	CS pos: 18-19. SRA-QQ. Pr: 0.9197
Chr02.t809	SP(Sec/SPI)	0.992555	0.007445	CS pos: 18-19. TRG-QQ. Pr: 0.6419
Chr02.t849	SP(Sec/SPI)	0.917604	0.082396	CS pos: 19-20. VKG-NS. Pr: 0.7022
Chr02.t855	SP(Sec/SPI)	0.856209	0.143791	CS pos: 19-20. ASS-SD. Pr: 0.2701
Chr03.t17	SP(Sec/SPI)	0.509083	0.490917	CS pos: 20-21. VNG-IM. Pr: 0.3215
Chr03.t74	SP(Sec/SPI)	0.956664	0.043336	CS pos: 28-29. GHC-EA. Pr: 0.5598
Chr03.t80	SP(Sec/SPI)	0.504989	0.495011	CS pos: 21-22. FRA-FV. Pr: 0.2449
Chr03.t94	SP(Sec/SPI)	0.786615	0.213385	CS pos: 19-20. VES-LY. Pr: 0.7116
Chr03.t114	SP(Sec/SPI)	0.941573	0.058427	CS pos: 25-26. GSS-FF. Pr: 0.5001
Chr03.t122	SP(Sec/SPI)	0.995333	0.004667	CS pos: 19-20. STA-AP. Pr: 0.8974
Chr03.t126	SP(Sec/SPI)	0.749795	0.250205	CS pos: 37-38. THA-LT. Pr: 0.6603
Chr03.t137	SP(Sec/SPI)	0.593523	0.406477	CS pos: 37-38. TRA-LT. Pr: 0.4537
Chr03.t165	SP(Sec/SPI)	0.98972	0.01028	CS pos: 18-19. ANA-DQ. Pr: 0.9087
Chr03.t194	SP(Sec/SPI)	0.927236	0.072764	CS pos: 16-17. TIG-LP. Pr: 0.7648
Chr03.t264	SP(Sec/SPI)	0.962584	0.037416	CS pos: 22-23. SSQ-QQ. Pr: 0.2583
Chr03.t281	SP(Sec/SPI)	0.995443	0.004557	CS pos: 22-23. VYG-QP. Pr: 0.9761
Chr03.t285	SP(Sec/SPI)	0.991108	0.008892	CS pos: 19-20. TQS-KP. Pr: 0.9450
Chr03.t326	SP(Sec/SPI)	0.985941	0.014059	CS pos: 27-28. IEA-SS. Pr: 0.7783
Chr03.t341	SP(Sec/SPI)	0.820554	0.179446	CS pos: 30-31. STS-TP. Pr: 0.5155
Chr03.t342	SP(Sec/SPI)	0.977504	0.022496	CS pos: 19-20. LHG-DL. Pr: 0.9118
Chr03.t354	SP(Sec/SPI)	0.902119	0.097881	CS pos: 22-23. ALS-QQ. Pr: 0.7282
Chr03.t383	SP(Sec/SPI)	0.995103	0.004897	CS pos: 23-24. TWG-QD. Pr: 0.9548
Chr03.t489	SP(Sec/SPI)	0.861374	0.138626	CS pos: 23-24. SIS-SP. Pr: 0.3604
Chr03.t505	SP(Sec/SPI)	0.538471	0.461529	CS pos: 20-21. GIS-TP. Pr: 0.1603
Chr03.t506	SP(Sec/SPI)	0.969666	0.030334	CS pos: 22-23. AIA-VP. Pr: 0.8836
Chr03.t530	SP(Sec/SPI)	0.934387	0.065613	CS pos: 20-21. VAA-SQ. Pr: 0.5268
Chr03.t538	SP(Sec/SPI)	0.992974	0.007026	CS pos: 20-21. AQA-AL. Pr: 0.9073
Chr03.t556	SP(Sec/SPI)	0.781756	0.218244	CS pos: 17-18. VSA-RP. Pr: 0.5748
Chr03.t560	SP(Sec/SPI)	0.956947	0.043053	CS pos: 18-19. AYG-LV. Pr: 0.6720
Chr03.t564	SP(Sec/SPI)	0.965278	0.034722	CS pos: 18-19. AYG-LV. Pr: 0.6713
Chr03.t594	SP(Sec/SPI)	0.664313	0.335687	CS pos: 19-20. IHG-IP. Pr: 0.5553
Chr03.t611	SP(Sec/SPI)	0.989269	0.010731	CS pos: 22-23. VSA-RP. Pr: 0.9255
Chr03.t622	SP(Sec/SPI)	0.971569	0.028431	CS pos: 24-25. ASA-EL. Pr: 0.7864
Chr03.t651	SP(Sec/SPI)	0.911398	0.088602	CS pos: 21-22. VTA-IP. Pr: 0.8821
Chr03.t662	SP(Sec/SPI)	0.71199	0.28801	CS pos: 23-24. SLA-VT. Pr: 0.3566
Chr03.t681	SP(Sec/SPI)	0.974821	0.025179	CS pos: 22-23. SLC-AP. Pr: 0.5681
Chr03.t690	SP(Sec/SPI)	0.974555	0.025445	CS pos: 26-27. TRA-VN. Pr: 0.8995
Chr03.t695	SP(Sec/SPI)	0.990189	0.009811	CS pos: 21-22. CSA-SF. Pr: 0.7957
Chr03.t703	SP(Sec/SPI)	0.998804	0.001196	CS pos: 24-25. VRA-AP. Pr: 0.9852
Chr03.t728	SP(Sec/SPI)	0.865276	0.134724	CS pos: 19-20. ALT-AQ. Pr: 0.4356
Chr03.t730	SP(Sec/SPI)	0.96937	0.03063	CS pos: 18-19. AFA-GH. Pr: 0.7871
Chr03.t755	SP(Sec/SPI)	0.946982	0.053018	CS pos: 22-23. TLA-FP. Pr: 0.8470
Chr03.t759	SP(Sec/SPI)	0.933832	0.066168	CS pos: 23-24. IQT-ND. Pr: 0.5118
Chr03.t839	SP(Sec/SPI)	0.991699	0.008301	CS pos: 21-22. CLA-AF. Pr: 0.8703
Chr03.t840	SP(Sec/SPI)	0.991699	0.008301	CS pos: 21-22. CLA-AF. Pr: 0.8703
Chr03.t845	SP(Sec/SPI)	0.926495	0.073505	CS pos: 14-15. VVG-LP. Pr: 0.4470
Chr03.t847	SP(Sec/SPI)	0.867231	0.132769	CS pos: 25-26. TSA-HP. Pr: 0.7089
Chr03.t865	SP(Sec/SPI)	0.694976	0.305024	CS pos: 30-31. SYA-TP. Pr: 0.5639
Chr03.t875	SP(Sec/SPI)	0.981409	0.018591	CS pos: 23-24. SFT-LD. Pr: 0.7879
Chr04.t26	SP(Sec/SPI)	0.987906	0.012094	CS pos: 19-20. VAS-QE. Pr: 0.7673
Chr04.t51	SP(Sec/SPI)	0.984897	0.015103	CS pos: 23-24. AYG-KP. Pr: 0.7319
Chr04.t55	SP(Sec/SPI)	0.996971	0.003029	CS pos: 18-19. VSA-AT. Pr: 0.7675
Chr04.t65	SP(Sec/SPI)	0.990334	0.009666	CS pos: 22-23. ATA-SE. Pr: 0.8720
Chr04.t67	SP(Sec/SPI)	0.969064	0.030936	CS pos: 22-23. CTG-LV. Pr: 0.4689
Chr04.t119	SP(Sec/SPI)	0.924362	0.075638	CS pos: 24-25. IRA-QV. Pr: 0.8862
Chr04.t144	SP(Sec/SPI)	0.969918	0.030082	CS pos: 23-24. LLA-HP. Pr: 0.5374
Chr04.t170	SP(Sec/SPI)	0.928511	0.071489	CS pos: 21-22. VNA-CG. Pr: 0.7141
Chr04.t172	SP(Sec/SPI)	0.983476	0.016524	CS pos: 19-20. VSS-AS. Pr: 0.5045
Chr04.t179	SP(Sec/SPI)	0.586685	0.413315	CS pos: 28-29. SRA-HP. Pr: 0.4949
Chr04.t185	SP(Sec/SPI)	0.647919	0.352081	CS pos: 16-17. GNA-SP. Pr: 0.5300
Chr04.t207	SP(Sec/SPI)	0.968595	0.031405	CS pos: 17-18. VCG-SP. Pr: 0.4663
Chr04.t209	SP(Sec/SPI)	0.934876	0.065124	CS pos: 20-21. SSG-AS. Pr: 0.4355
Chr04.t228	SP(Sec/SPI)	0.821634	0.178366	CS pos: 24-25. TAS-VQ. Pr: 0.1629
Chr04.t229	SP(Sec/SPI)	0.984461	0.015539	CS pos: 19-20. CLG-GI. Pr: 0.9398
Chr04.t263	SP(Sec/SPI)	0.941533	0.058467	CS pos: 22-23. LQA-WP. Pr: 0.5987
Chr04.t266	SP(Sec/SPI)	0.998123	0.001877	CS pos: 19-20. VLA-TQ. Pr: 0.8819
Chr04.t281	SP(Sec/SPI)	0.995689	0.004311	CS pos: 20-21. AFS-AT. Pr: 0.7811
Chr04.t293	SP(Sec/SPI)	0.969103	0.030897	CS pos: 22-23. IAC-AS. Pr: 0.3964
Chr04.t300	SP(Sec/SPI)	0.943995	0.056005	CS pos: 23-24. VNA-QI. Pr: 0.8265
Chr04.t305	SP(Sec/SPI)	0.977539	0.022461	CS pos: 20-21. ANA-FT. Pr: 0.6884
Chr04.t346	SP(Sec/SPI)	0.91808	0.08192	CS pos: 23-24. IRA-GS. Pr: 0.6892
Chr04.t380	SP(Sec/SPI)	0.917388	0.082612	CS pos: 21-22. TQA-NI. Pr: 0.8144
Chr04.t397	SP(Sec/SPI)	0.980012	0.019988	CS pos: 22-23. TTG-TS. Pr: 0.4101
Chr04.t455	SP(Sec/SPI)	0.761662	0.238338	CS pos: 23-24. AQG-RI. Pr: 0.6193
Chr04.t456	SP(Sec/SPI)	0.998918	0.001082	CS pos: 21-22. VNG-IP. Pr: 0.9509
Chr04.t467	SP(Sec/SPI)	0.946539	0.053461	CS pos: 23-24. GLA-LS. Pr: 0.6013
Chr04.t484	SP(Sec/SPI)	0.922126	0.077874	CS pos: 24-25. VAT-TS. Pr: 0.2540
Chr04.t499	SP(Sec/SPI)	0.984809	0.015191	CS pos: 21-22. AIC-DR. Pr: 0.6488
Chr04.t511	SP(Sec/SPI)	0.980028	0.019972	CS pos: 20-21. ALA-AS. Pr: 0.7671
Chr04.t517	SP(Sec/SPI)	0.973096	0.026904	CS pos: 19-20. ILS-AT. Pr: 0.3887
Chr04.t530	SP(Sec/SPI)	0.810678	0.189322	CS pos: 21-22. VMT-QQ. Pr: 0.4283
Chr04.t599	SP(Sec/SPI)	0.733775	0.266225	CS pos: 19-20. ALP-IP. Pr: 0.1856
Chr04.t605	SP(Sec/SPI)	0.975578	0.024422	CS pos: 20-21. TSA-QE. Pr: 0.8965
Chr04.t614	SP(Sec/SPI)	0.988607	0.011393	CS pos: 20-21. TSA-EE. Pr: 0.9316
Chr04.t615	SP(Sec/SPI)	0.942971	0.057029	CS pos: 22-23. TSA-RE. Pr: 0.7524
Chr04.t640	SP(Sec/SPI)	0.941547	0.058453	CS pos: 20-21. TRG-AL. Pr: 0.7555
Chr04.t644	SP(Sec/SPI)	0.672066	0.327934	CS pos: 21-22. FIA-TN. Pr: 0.2198
Chr04.t645	SP(Sec/SPI)	0.991666	0.008334	CS pos: 19-20. VNG-SP. Pr: 0.8690
Chr04.t659	SP(Sec/SPI)	0.993015	0.006985	CS pos: 18-19. SLA-GR. Pr: 0.8574
Chr04.t660	SP(Sec/SPI)	0.683269	0.316731	CS pos: 22-23. SLT-IH. Pr: 0.3652
Chr04.t661	SP(Sec/SPI)	0.92211	0.07789	CS pos: 25-26. VSS-LP. Pr: 0.7025
Chr04.t669	SP(Sec/SPI)	0.816825	0.183175	CS pos: 31-32. VQA-GL. Pr: 0.7660
Chr04.t676	SP(Sec/SPI)	0.54516	0.45484	CS pos: 15-16. FKA-SH. Pr: 0.2203
Chr04.t690	SP(Sec/SPI)	0.978026	0.021974	CS pos: 21-22. SLS-YV. Pr: 0.6008
Chr04.t691	SP(Sec/SPI)	0.98046	0.01954	CS pos: 21-22. SLS-HP. Pr: 0.5417
Chr04.t693	SP(Sec/SPI)	0.809956	0.190044	CS pos: 18-19. SNA-FP. Pr: 0.7914
Chr04.t702	SP(Sec/SPI)	0.881091	0.118909	CS pos: 18-19. AAS-QT. Pr: 0.3297
Chr05.t38	SP(Sec/SPI)	0.994399	0.005601	CS pos: 25-26. VCA-AT. Pr: 0.5955
Chr05.t66	SP(Sec/SPI)	0.798488	0.201512	CS pos: 27-28. TGS-EE. Pr: 0.3302
Chr05.t69	SP(Sec/SPI)	0.599596	0.400404	CS pos: 22-23. AIG-QF. Pr: 0.3511
Chr05.t86	SP(Sec/SPI)	0.946852	0.053148	CS pos: 23-24. ATA-EP. Pr: 0.7167
Chr05.t117	SP(Sec/SPI)	0.981228	0.018772	CS pos: 26-27. IKA-DK. Pr: 0.8786
Chr05.t131	SP(Sec/SPI)	0.870928	0.129072	CS pos: 19-20. VQA-DL. Pr: 0.8281
Chr05.t185	SP(Sec/SPI)	0.940443	0.059557	CS pos: 21-22. IKS-TS. Pr: 0.2375
Chr05.t220	SP(Sec/SPI)	0.919293	0.080707	CS pos: 28-29. LEA-RA. Pr: 0.2909
Chr05.t229	SP(Sec/SPI)	0.860435	0.139565	CS pos: 28-29. TQA-MI. Pr: 0.7994
Chr05.t234	SP(Sec/SPI)	0.86003	0.13997	CS pos: 28-29. TQA-MI. Pr: 0.7993
Chr05.t236	SP(Sec/SPI)	0.714407	0.285593	CS pos: 23-24. ALA-DP. Pr: 0.5690
Chr05.t245	SP(Sec/SPI)	0.760109	0.239891	CS pos: 24-25. VGA-SV. Pr: 0.3367
Chr05.t249	SP(Sec/SPI)	0.980238	0.019762	CS pos: 18-19. VKA-IS. Pr: 0.4533
Chr05.t257	SP(Sec/SPI)	0.724475	0.275525	CS pos: 17-18. ARA-VS. Pr: 0.4216
Chr05.t268	SP(Sec/SPI)	0.997831	0.002169	CS pos: 23-24. SLG-AP. Pr: 0.9779
Chr05.t273	SP(Sec/SPI)	0.982923	0.017077	CS pos: 17-18. ALA-AD. Pr: 0.8823
Chr05.t303	SP(Sec/SPI)	0.933223	0.066777	CS pos: 23-24. LHG-LT. Pr: 0.5731
Chr05.t305	SP(Sec/SPI)	0.920117	0.079883	CS pos: 24-25. TLA-SH. Pr: 0.7743
Chr05.t311	SP(Sec/SPI)	0.987947	0.012053	CS pos: 21-22. VTS-LP. Pr: 0.7064
Chr05.t325	SP(Sec/SPI)	0.921399	0.078601	CS pos: 24-25. TGA-AK. Pr: 0.6135
Chr05.t343	SP(Sec/SPI)	0.572708	0.427292	CS pos: 26-27. TYS-AF. Pr: 0.5139
Chr05.t361	SP(Sec/SPI)	0.814832	0.185168	CS pos: 21-22. IGT-LP. Pr: 0.2926
Chr05.t430	SP(Sec/SPI)	0.551956	0.448044	CS pos: 17-18. SLG-RP. Pr: 0.2823
Chr05.t488	SP(Sec/SPI)	0.998386	0.001614	CS pos: 27-28. TAA-RT. Pr: 0.8996
Chr05.t560	SP(Sec/SPI)	0.789708	0.210292	CS pos: 23-24. ITA-FH. Pr: 0.4482
Chr05.t564	SP(Sec/SPI)	0.961417	0.038583	CS pos: 24-25. IMA-QS. Pr: 0.5727
Chr05.t565	SP(Sec/SPI)	0.951535	0.048465	CS pos: 28-29. IRA-QS. Pr: 0.6898
Chr05.t574	SP(Sec/SPI)	0.787437	0.212563	CS pos: 25-26. ISA-HQ. Pr: 0.4272
Chr05.t647	SP(Sec/SPI)	0.999305	0.000695	CS pos: 21-22. VAA-DS. Pr: 0.7391
Chr05.t669	SP(Sec/SPI)	0.875343	0.124657	CS pos: 22-23. INA-HD. Pr: 0.8295
Chr05.t708	SP(Sec/SPI)	0.8865	0.1135	CS pos: 20-21. VFS-DS. Pr: 0.6162
Chr05.t711	SP(Sec/SPI)	0.996744	0.003256	CS pos: 20-21. VLG-AP. Pr: 0.9575
Chr05.t716	SP(Sec/SPI)	0.868948	0.131052	CS pos: 29-30. VSG-QR. Pr: 0.3992
Chr05.t771	SP(Sec/SPI)	0.874855	0.125145	CS pos: 23-24. TKA-CE. Pr: 0.7480
Chr05.t773	SP(Sec/SPI)	0.955999	0.044001	CS pos: 29-30. VSG-TQ. Pr: 0.8241
Chr05.t805	SP(Sec/SPI)	0.930232	0.069768	CS pos: 24-25. ALG-KP. Pr: 0.6204
Chr05.t808	SP(Sec/SPI)	0.992075	0.007925	CS pos: 18-19. VSG-GS. Pr: 0.8302
Chr05.t809	SP(Sec/SPI)	0.598156	0.401844	CS pos: 27-28. SIG-QP. Pr: 0.4541
Chr05.t838	SP(Sec/SPI)	0.762983	0.237017	CS pos: 24-25. VKA-GW. Pr: 0.6316
Chr06.t3	SP(Sec/SPI)	0.77752	0.22248	CS pos: 20-21. AHA-ES. Pr: 0.7288
Chr06.t36	SP(Sec/SPI)	0.995749	0.004251	CS pos: 19-20. VQG-AI. Pr: 0.9523
Chr06.t49	SP(Sec/SPI)	0.90993	0.09007	CS pos: 20-21. TLA-VL. Pr: 0.5457
Chr06.t61	SP(Sec/SPI)	0.962734	0.037266	CS pos: 21-22. ALG-SV. Pr: 0.3991
Chr06.t92	SP(Sec/SPI)	0.9185	0.0815	CS pos: 19-20. GRP-VG. Pr: 0.3944
Chr06.t114	SP(Sec/SPI)	0.592106	0.407894	CS pos: 23-24. VSL-QM. Pr: 0.2525
Chr06.t117	SP(Sec/SPI)	0.502971	0.497029	CS pos: 23-24. VSL-QM. Pr: 0.2403
Chr06.t118	SP(Sec/SPI)	0.89102	0.10898	CS pos: 21-22. TSA-IS. Pr: 0.6845
Chr06.t123	SP(Sec/SPI)	0.99662	0.00338	CS pos: 23-24. VAA-NW. Pr: 0.9004
Chr06.t160	SP(Sec/SPI)	0.987318	0.012682	CS pos: 21-22. TRG-HR. Pr: 0.8424
Chr06.t181	SP(Sec/SPI)	0.976083	0.023917	CS pos: 18-19. VLA-SH. Pr: 0.6726
Chr06.t245	SP(Sec/SPI)	0.992722	0.007278	CS pos: 23-24. ASA-TQ. Pr: 0.4337
Chr06.t247	SP(Sec/SPI)	0.998713	0.001287	CS pos: 19-20. ANA-HC. Pr: 0.7725
Chr06.t274	SP(Sec/SPI)	0.734008	0.265992	CS pos: 30-31. ASG-KS. Pr: 0.4012
Chr06.t276	SP(Sec/SPI)	0.995702	0.004298	CS pos: 22-23. VEA-DC. Pr: 0.9654
Chr06.t294	SP(Sec/SPI)	0.715428	0.284572	CS pos: 20-21. VSA-DL. Pr: 0.4948
Chr06.t304	SP(Sec/SPI)	0.506501	0.493499	CS pos: 20-21. GLA-YK. Pr: 0.1405
Chr06.t316	SP(Sec/SPI)	0.998883	0.001117	CS pos: 21-22. TWA-AP. Pr: 0.9575
Chr06.t324	SP(Sec/SPI)	0.897734	0.102266	CS pos: 19-20. CRA-NL. Pr: 0.7937
Chr06.t329	SP(Sec/SPI)	0.703283	0.296717	CS pos: 33-34. VGC-GE. Pr: 0.2984
Chr06.t370	SP(Sec/SPI)	0.964929	0.035071	CS pos: 22-23. VNT-SH. Pr: 0.5621
Chr06.t406	SP(Sec/SPI)	0.989239	0.010761	CS pos: 26-27. VQA-RP. Pr: 0.8913
Chr06.t422	SP(Sec/SPI)	0.882252	0.117748	CS pos: 19-20. CYA-AF. Pr: 0.8351
Chr06.t423	SP(Sec/SPI)	0.876242	0.123758	CS pos: 19-20. CYA-AF. Pr: 0.8289
Chr06.t429	SP(Sec/SPI)	0.980527	0.019473	CS pos: 23-24. SQA-LL. Pr: 0.8184
Chr06.t454	SP(Sec/SPI)	0.726263	0.273737	CS pos: 20-21. GLS-AP. Pr: 0.5603
Chr06.t457	SP(Sec/SPI)	0.931055	0.068945	CS pos: 24-25. VGT-GR. Pr: 0.3689
Chr06.t461	SP(Sec/SPI)	0.989483	0.010517	CS pos: 26-27. AAG-GP. Pr: 0.2691
Chr06.t466	SP(Sec/SPI)	0.674936	0.325064	CS pos: 20-21. VFS-AS. Pr: 0.4640
Chr06.t488	SP(Sec/SPI)	0.916753	0.083247	CS pos: 31-32. AKA-KS. Pr: 0.1889
Chr06.t499	SP(Sec/SPI)	0.997261	0.002739	CS pos: 20-21. CES-VP. Pr: 0.7345
Chr06.t509	SP(Sec/SPI)	0.970041	0.029959	CS pos: 24-25. VES-VV. Pr: 0.8616
Chr06.t518	SP(Sec/SPI)	0.994822	0.005178	CS pos: 21-22. AHA-NE. Pr: 0.8754
Chr06.t545	SP(Sec/SPI)	0.968797	0.031203	CS pos: 19-20. STA-SF. Pr: 0.3463
Chr06.t560	SP(Sec/SPI)	0.650322	0.349678	CS pos: 18-19. LYS-KP. Pr: 0.2534
Chr06.t616	SP(Sec/SPI)	0.701426	0.298574	CS pos: 19-20. SDG-AY. Pr: 0.4374
Chr06.t628	SP(Sec/SPI)	0.798074	0.201926	CS pos: 26-27. IKA-QS. Pr: 0.6269
Chr07.t20	SP(Sec/SPI)	0.800169	0.199831	CS pos: 26-27. SQS-TN. Pr: 0.2955
Chr07.t36	SP(Sec/SPI)	0.976334	0.023666	CS pos: 20-21. VQG-NR. Pr: 0.7324
Chr07.t42	SP(Sec/SPI)	0.99425	0.00575	CS pos: 24-25. SKA-LQ. Pr: 0.8774
Chr07.t49	SP(Sec/SPI)	0.965548	0.034452	CS pos: 16-17. SLA-NH. Pr: 0.8716
Chr07.t51	SP(Sec/SPI)	0.728669	0.271331	CS pos: 17-18. IYA-QE. Pr: 0.4965
Chr07.t58	SP(Sec/SPI)	0.997781	0.002219	CS pos: 22-23. AGA-RT. Pr: 0.7753
Chr07.t73	SP(Sec/SPI)	0.994654	0.005346	CS pos: 18-19. AQA-QL. Pr: 0.6758
Chr07.t74	SP(Sec/SPI)	0.994654	0.005346	CS pos: 18-19. AQA-QL. Pr: 0.6758
Chr07.t83	SP(Sec/SPI)	0.996184	0.003816	CS pos: 27-28. VTA-KQ. Pr: 0.8138
Chr07.t122	SP(Sec/SPI)	0.911183	0.088817	CS pos: 27-28. ANG-FH. Pr: 0.8453
Chr07.t129	SP(Sec/SPI)	0.95203	0.04797	CS pos: 21-22. FRA-EL. Pr: 0.6999
Chr07.t132	SP(Sec/SPI)	0.998835	0.001165	CS pos: 19-20. CIA-AE. Pr: 0.7092
Chr07.t135	SP(Sec/SPI)	0.984495	0.015505	CS pos: 21-22. SKS-RP. Pr: 0.7512
Chr07.t152	SP(Sec/SPI)	0.933497	0.066503	CS pos: 21-22. SNC-VS. Pr: 0.6620
Chr07.t153	SP(Sec/SPI)	0.750671	0.249329	CS pos: 28-29. VGA-SH. Pr: 0.3910
Chr07.t155	SP(Sec/SPI)	0.969587	0.030413	CS pos: 25-26. TLC-RP. Pr: 0.3508
Chr07.t166	SP(Sec/SPI)	0.887162	0.112838	CS pos: 23-24. IIS-LP. Pr: 0.4558
Chr07.t201	SP(Sec/SPI)	0.963748	0.036252	CS pos: 17-18. GLA-SN. Pr: 0.7584
Chr07.t225	SP(Sec/SPI)	0.875274	0.124726	CS pos: 25-26. TQA-CS. Pr: 0.8353
Chr07.t232	SP(Sec/SPI)	0.956177	0.043823	CS pos: 16-17. AHA-HT. Pr: 0.7138
Chr07.t248	SP(Sec/SPI)	0.916337	0.083663	CS pos: 17-18. TDG-AI. Pr: 0.3838
Chr07.t249	SP(Sec/SPI)	0.971798	0.028202	CS pos: 23-24. VSS-GV. Pr: 0.5071
Chr07.t260	SP(Sec/SPI)	0.941395	0.058605	CS pos: 25-26. VKA-TM. Pr: 0.9016
Chr07.t261	SP(Sec/SPI)	0.728836	0.271164	CS pos: 25-26. VKA-TI. Pr: 0.6519
Chr07.t264	SP(Sec/SPI)	0.889162	0.110838	CS pos: 25-26. VSC-AR. Pr: 0.5329
Chr07.t268	SP(Sec/SPI)	0.852828	0.147172	CS pos: 22-23. VLP-RS. Pr: 0.2245
Chr07.t274	SP(Sec/SPI)	0.995059	0.004941	CS pos: 22-23. TVA-RP. Pr: 0.7825
Chr07.t286	SP(Sec/SPI)	0.998187	0.001813	CS pos: 21-22. TNA-TP. Pr: 0.9314
Chr07.t393	SP(Sec/SPI)	0.612336	0.387664	CS pos: 23-24. PWA-SI. Pr: 0.3045
Chr07.t400	SP(Sec/SPI)	0.928967	0.071033	CS pos: 31-32. TLT-ES. Pr: 0.4318
Chr07.t431	SP(Sec/SPI)	0.97881	0.02119	CS pos: 22-23. TGA-LP. Pr: 0.7856
Chr07.t443	SP(Sec/SPI)	0.841217	0.158783	CS pos: 25-26. VDA-RK. Pr: 0.5001
Chr07.t469	SP(Sec/SPI)	0.992162	0.007838	CS pos: 19-20. AQG-SL. Pr: 0.5197
Chr07.t471	SP(Sec/SPI)	0.769239	0.230761	CS pos: 23-24. FEA-NP. Pr: 0.6454
Chr07.t488	SP(Sec/SPI)	0.92917	0.07083	CS pos: 21-22. ALA-SV. Pr: 0.4344
Chr07.t490	SP(Sec/SPI)	0.92917	0.07083	CS pos: 21-22. ALA-SV. Pr: 0.4344
Chr07.t494	SP(Sec/SPI)	0.614894	0.385106	CS pos: 19-20. VNC-LF. Pr: 0.5813
Chr07.t496	SP(Sec/SPI)	0.625876	0.374124	CS pos: 19-20. VNC-LF. Pr: 0.5898
Chr07.t497	SP(Sec/SPI)	0.625876	0.374124	CS pos: 19-20. VNC-LF. Pr: 0.5898
Chr07.t517	SP(Sec/SPI)	0.922344	0.077656	CS pos: 19-20. ALS-FT. Pr: 0.5057
Chr07.t521	SP(Sec/SPI)	0.967828	0.032172	CS pos: 19-20. SKC-SI. Pr: 0.5740
Chr08.t12	SP(Sec/SPI)	0.979119	0.020881	CS pos: 21-22. ALG-SV. Pr: 0.3902
Chr08.t15	SP(Sec/SPI)	0.973657	0.026343	CS pos: 17-18. VIG-HQ. Pr: 0.6900
Chr08.t16	SP(Sec/SPI)	0.964923	0.035077	CS pos: 24-25. ATS-HP. Pr: 0.3002
Chr08.t69	SP(Sec/SPI)	0.970401	0.029599	CS pos: 18-19. LLG-NT. Pr: 0.3861
Chr08.t86	SP(Sec/SPI)	0.994358	0.005642	CS pos: 25-26. INA-EI. Pr: 0.8833
Chr08.t161	SP(Sec/SPI)	0.954816	0.045184	CS pos: 19-20. TLA-FT. Pr: 0.6700
Chr08.t179	SP(Sec/SPI)	0.575418	0.424582	CS pos: 20-21. SEA-RS. Pr: 0.4246
Chr08.t204	SP(Sec/SPI)	0.945742	0.054258	CS pos: 24-25. VSA-HA. Pr: 0.5015
Chr08.t208	SP(Sec/SPI)	0.582362	0.417638	CS pos: 24-25. ATS-RA. Pr: 0.2640
Chr08.t225	SP(Sec/SPI)	0.987115	0.012885	CS pos: 20-21. VHG-LE. Pr: 0.9469
Chr08.t250	SP(Sec/SPI)	0.906724	0.093276	CS pos: 21-22. ANG-AS. Pr: 0.6417
Chr08.t256	SP(Sec/SPI)	0.987953	0.012047	CS pos: 17-18. VYG-IG. Pr: 0.5971
Chr08.t263	SP(Sec/SPI)	0.628949	0.371051	CS pos: 25-26. AGS-ST. Pr: 0.2830
Chr08.t276	SP(Sec/SPI)	0.992778	0.007222	CS pos: 19-20. TQA-KI. Pr: 0.9512
Chr08.t277	SP(Sec/SPI)	0.994824	0.005176	CS pos: 19-20. ISA-GQ. Pr: 0.5056
Chr08.t296	SP(Sec/SPI)	0.735813	0.264187	CS pos: 20-21. ING-TR. Pr: 0.4226
Chr08.t310	SP(Sec/SPI)	0.664204	0.335796	CS pos: 22-23. SVS-VD. Pr: 0.2623
Chr08.t343	SP(Sec/SPI)	0.879326	0.120674	CS pos: 28-29. IDG-QT. Pr: 0.8363
Chr08.t350	SP(Sec/SPI)	0.982426	0.017574	CS pos: 17-18. IKA-VQ. Pr: 0.5753
Chr08.t382	SP(Sec/SPI)	0.981854	0.018146	CS pos: 18-19. VMA-VP. Pr: 0.4817
Chr08.t390	SP(Sec/SPI)	0.993389	0.006611	CS pos: 19-20. VLS-QT. Pr: 0.4446
Chr08.t395	SP(Sec/SPI)	0.941981	0.058019	CS pos: 18-19. VLT-SP. Pr: 0.4955
Chr08.t405	SP(Sec/SPI)	0.928108	0.071892	CS pos: 19-20. VGA-IV. Pr: 0.3819
Chr08.t422	SP(Sec/SPI)	0.597378	0.402622	CS pos: 27-28. AIA-GS. Pr: 0.2105
Chr08.t439	SP(Sec/SPI)	0.710868	0.289132	CS pos: 15-16. LHC-DE. Pr: 0.5320
Chr08.t442	SP(Sec/SPI)	0.987952	0.012048	CS pos: 19-20. SKG-AT. Pr: 0.6519
Chr08.t449	SP(Sec/SPI)	0.954957	0.045043	CS pos: 19-20. VKG-TY. Pr: 0.8568
Chr08.t450	SP(Sec/SPI)	0.954957	0.045043	CS pos: 19-20. VKG-TY. Pr: 0.8568
Chr08.t457	SP(Sec/SPI)	0.985918	0.014082	CS pos: 23-24. VRA-SP. Pr: 0.9199
Chr08.t469	SP(Sec/SPI)	0.98145	0.01855	CS pos: 25-26. ALA-QI. Pr: 0.9098
Chr08.t470	SP(Sec/SPI)	0.506253	0.493747	CS pos: 21-22. SRG-RS. Pr: 0.1916
Chr08.t487	SP(Sec/SPI)	0.979093	0.020907	CS pos: 25-26. TKA-SV. Pr: 0.9249
Chr08.t523	SP(Sec/SPI)	0.834795	0.165205	CS pos: 20-21. VYG-RC. Pr: 0.4567
Chr08.t524	SP(Sec/SPI)	0.734035	0.265965	CS pos: 20-21. VYG-RC. Pr: 0.4691
Chr08.t525	SP(Sec/SPI)	0.636136	0.363864	CS pos: 20-21. VYG-RC. Pr: 0.4245
Chr08.t530	SP(Sec/SPI)	0.699948	0.300052	CS pos: 20-21. AMS-LV. Pr: 0.2071
Chr08.t545	SP(Sec/SPI)	0.690942	0.309058	CS pos: 21-22. ACS-LP. Pr: 0.4129
Chr08.t574	SP(Sec/SPI)	0.779275	0.220725	CS pos: 19-20. MRC-DA. Pr: 0.4331
Chr08.t619	SP(Sec/SPI)	0.997824	0.002176	CS pos: 21-22. TSG-AP. Pr: 0.9316
Chr08.t621	SP(Sec/SPI)	0.868204	0.131796	CS pos: 21-22. IHA-VR. Pr: 0.5978
Chr08.t650	SP(Sec/SPI)	0.960935	0.039065	CS pos: 25-26. VAA-RS. Pr: 0.7221
Chr08.t654	SP(Sec/SPI)	0.99506	0.00494	CS pos: 21-22. VSA-QV. Pr: 0.9112
Chr08.t655	SP(Sec/SPI)	0.826763	0.173237	CS pos: 33-34. VLG-RP. Pr: 0.7173
Chr09.t15	SP(Sec/SPI)	0.872527	0.127473	CS pos: 20-21. TQS-SF. Pr: 0.7003
Chr09.t18	SP(Sec/SPI)	0.88121	0.11879	CS pos: 20-21. TQS-SF. Pr: 0.6993
Chr09.t22	SP(Sec/SPI)	0.988542	0.011458	CS pos: 17-18. TLA-YQ. Pr: 0.7456
Chr09.t24	SP(Sec/SPI)	0.993124	0.006876	CS pos: 17-18. TLA-YQ. Pr: 0.9127
Chr09.t31	SP(Sec/SPI)	0.848423	0.151577	CS pos: 18-19. VSA-KA. Pr: 0.3905
Chr09.t35	SP(Sec/SPI)	0.996353	0.003647	CS pos: 24-25. ISA-DG. Pr: 0.6945
Chr09.t53	SP(Sec/SPI)	0.917712	0.082288	CS pos: 20-21. TTA-FT. Pr: 0.5811
Chr09.t69	SP(Sec/SPI)	0.984875	0.015125	CS pos: 20-21. ACP-ME. Pr: 0.5449
Chr09.t99	SP(Sec/SPI)	0.965332	0.034668	CS pos: 23-24. VLG-QA. Pr: 0.6705
Chr09.t142	SP(Sec/SPI)	0.949419	0.050581	CS pos: 22-23. IES-SN. Pr: 0.6705
Chr09.t153	SP(Sec/SPI)	0.980123	0.019877	CS pos: 19-20. ILS-ES. Pr: 0.5988
Chr09.t168	SP(Sec/SPI)	0.582575	0.417425	CS pos: 29-30. LQP-SY. Pr: 0.1986
Chr09.t201	SP(Sec/SPI)	0.884429	0.115571	CS pos: 23-24. SSA-IP. Pr: 0.6454
Chr09.t221	SP(Sec/SPI)	0.993631	0.006369	CS pos: 19-20. VTA-RP. Pr: 0.7239
Chr09.t232	SP(Sec/SPI)	0.91905	0.08095	CS pos: 23-24. MFS-TS. Pr: 0.4139
Chr09.t244	SP(Sec/SPI)	0.765353	0.234647	CS pos: 22-23. IRG-GE. Pr: 0.3926
Chr09.t245	SP(Sec/SPI)	0.982811	0.017189	CS pos: 17-18. TWS-EI. Pr: 0.6028
Chr09.t280	SP(Sec/SPI)	0.939666	0.060334	CS pos: 22-23. TLG-ED. Pr: 0.8388
Chr09.t281	SP(Sec/SPI)	0.9369	0.0631	CS pos: 21-22. LAA-QN. Pr: 0.5900
Chr09.t297	SP(Sec/SPI)	0.948794	0.051206	CS pos: 20-21. SLP-IG. Pr: 0.5174
Chr09.t298	SP(Sec/SPI)	0.997773	0.002227	CS pos: 19-20. SGG-HP. Pr: 0.8221
Chr09.t309	SP(Sec/SPI)	0.884249	0.115751	CS pos: 23-24. LSA-AG. Pr: 0.2735
Chr09.t328	SP(Sec/SPI)	0.993583	0.006417	CS pos: 19-20. AAA-SP. Pr: 0.6959
Chr09.t339	SP(Sec/SPI)	0.911441	0.088559	CS pos: 26-27. VET-KA. Pr: 0.4785
Chr09.t362	SP(Sec/SPI)	0.943358	0.056642	CS pos: 21-22. SEA-NV. Pr: 0.8128
Chr09.t366	SP(Sec/SPI)	0.901724	0.098276	CS pos: 23-24. IAA-TT. Pr: 0.4019
Chr09.t374	SP(Sec/SPI)	0.754796	0.245204	CS pos: 30-31. INA-AN. Pr: 0.5828
Chr09.t394	SP(Sec/SPI)	0.967353	0.032647	CS pos: 24-25. TSA-DS. Pr: 0.6768
Chr09.t400	SP(Sec/SPI)	0.666993	0.333007	CS pos: 20-21. ILA-SP. Pr: 0.3707
Chr09.t437	SP(Sec/SPI)	0.64977	0.35023	CS pos: 21-22. VSA-VP. Pr: 0.6159
Chr09.t462	SP(Sec/SPI)	0.992718	0.007282	CS pos: 23-24. SHA-ID. Pr: 0.9623
Chr09.t491	SP(Sec/SPI)	0.928286	0.071714	CS pos: 20-21. SHS-SR. Pr: 0.6718
Chr09.t492	SP(Sec/SPI)	0.857826	0.142174	CS pos: 26-27. FEC-QI. Pr: 0.5311
Chr09.t499	SP(Sec/SPI)	0.949526	0.050474	CS pos: 23-24. SNA-TV. Pr: 0.7090
Chr09.t500	SP(Sec/SPI)	0.919931	0.080069	CS pos: 24-25. AYG-CH. Pr: 0.4657
Chr09.t521	SP(Sec/SPI)	0.774236	0.225764	CS pos: 26-27. VSG-TQ. Pr: 0.5131
Chr09.t527	SP(Sec/SPI)	0.997294	0.002706	CS pos: 24-25. VQA-NW. Pr: 0.9809
Chr09.t574	SP(Sec/SPI)	0.990831	0.009169	CS pos: 19-20. SFA-QD. Pr: 0.9319
Chr09.t575	SP(Sec/SPI)	0.912386	0.087614	CS pos: 22-23. TQA-LL. Pr: 0.4669
Chr09.t596	SP(Sec/SPI)	0.969799	0.030201	CS pos: 23-24. TSG-QV. Pr: 0.6827
Chr09.t598	SP(Sec/SPI)	0.990282	0.009718	CS pos: 24-25. VQG-GK. Pr: 0.6770
Chr09.t600	SP(Sec/SPI)	0.6926	0.3074	CS pos: 20-21. VTA-LV. Pr: 0.3460
Chr09.t615	SP(Sec/SPI)	0.99699	0.00301	CS pos: 16-17. VLG-AG. Pr: 0.5455
Chr10.t5	SP(Sec/SPI)	0.899493	0.100507	CS pos: 19-20. TNS-QL. Pr: 0.6841
Chr10.t22	SP(Sec/SPI)	0.961734	0.038266	CS pos: 25-26. AKT-AP. Pr: 0.6751
Chr10.t23	SP(Sec/SPI)	0.710592	0.289408	CS pos: 25-26. VSG-SK. Pr: 0.6586
Chr10.t25	SP(Sec/SPI)	0.755078	0.244922	CS pos: 23-24. VRC-AP. Pr: 0.6445
Chr10.t26	SP(Sec/SPI)	0.95536	0.04464	CS pos: 24-25. ALC-IP. Pr: 0.6695
Chr10.t36	SP(Sec/SPI)	0.784121	0.215879	CS pos: 25-26. SQS-QS. Pr: 0.5682
Chr10.t39	SP(Sec/SPI)	0.920915	0.079085	CS pos: 24-25. NLS-TP. Pr: 0.5216
Chr10.t57	SP(Sec/SPI)	0.797729	0.202271	CS pos: 24-25. VIG-KP. Pr: 0.7246
Chr10.t64	SP(Sec/SPI)	0.972626	0.027374	CS pos: 20-21. IAA-DT. Pr: 0.7266
Chr10.t113	SP(Sec/SPI)	0.995079	0.004921	CS pos: 19-20. TFA-KP. Pr: 0.9215
Chr10.t132	SP(Sec/SPI)	0.937396	0.062604	CS pos: 20-21. VQP-LT. Pr: 0.4210
Chr10.t214	SP(Sec/SPI)	0.893605	0.106395	CS pos: 20-21. VQA-RI. Pr: 0.8503
Chr10.t218	SP(Sec/SPI)	0.989229	0.010771	CS pos: 23-24. SFS-GM. Pr: 0.6308
Chr10.t227	SP(Sec/SPI)	0.640085	0.359915	CS pos: 26-27. AKA-YE. Pr: 0.3676
Chr10.t241	SP(Sec/SPI)	0.992917	0.007083	CS pos: 21-22. VNA-FK. Pr: 0.9692
Chr10.t244	SP(Sec/SPI)	0.990383	0.009617	CS pos: 21-22. VNA-FK. Pr: 0.9611
Chr10.t245	SP(Sec/SPI)	0.972403	0.027597	CS pos: 21-22. VKA-FK. Pr: 0.9159
Chr10.t263	SP(Sec/SPI)	0.893465	0.106535	CS pos: 22-23. CTA-ND. Pr: 0.6211
Chr10.t280	SP(Sec/SPI)	0.986029	0.013971	CS pos: 21-22. IAG-LF. Pr: 0.6915
Chr10.t281	SP(Sec/SPI)	0.990295	0.009705	CS pos: 17-18. VSS-EK. Pr: 0.6270
Chr10.t290	SP(Sec/SPI)	0.989255	0.010745	CS pos: 25-26. SVS-AP. Pr: 0.3008
Chr10.t338	SP(Sec/SPI)	0.787736	0.212264	CS pos: 19-20. TFG-HA. Pr: 0.3874
Chr10.t356	SP(Sec/SPI)	0.685487	0.314513	CS pos: 21-22. SFS-KP. Pr: 0.2932
Chr10.t361	SP(Sec/SPI)	0.56276	0.43724	CS pos: 18-19. AVP-AP. Pr: 0.2268
Chr10.t381	SP(Sec/SPI)	0.960113	0.039887	CS pos: 24-25. TEG-RQ. Pr: 0.8788
Chr10.t385	SP(Sec/SPI)	0.926462	0.073538	CS pos: 28-29. AEG-SE. Pr: 0.3104
Chr10.t386	SP(Sec/SPI)	0.971741	0.028259	CS pos: 20-21. AWL-KP. Pr: 0.3859
Chr10.t412	SP(Sec/SPI)	0.972978	0.027022	CS pos: 26-27. SQA-KL. Pr: 0.9555
Chr10.t418	SP(Sec/SPI)	0.980688	0.019312	CS pos: 20-21. SEG-RV. Pr: 0.8185
Chr10.t427	SP(Sec/SPI)	0.836711	0.163289	CS pos: 23-24. TQA-GQ. Pr: 0.6109
Chr10.t433	SP(Sec/SPI)	0.996287	0.003713	CS pos: 20-21. SSA-EL. Pr: 0.4853
Chr10.t509	SP(Sec/SPI)	0.708625	0.291375	CS pos: 24-25. TLA-KA. Pr: 0.3257
Chr10.t515	SP(Sec/SPI)	0.646136	0.353864	CS pos: 20-21. ITS-CP. Pr: 0.1528
Chr10.t520	SP(Sec/SPI)	0.975858	0.024142	CS pos: 22-23. VKA-QG. Pr: 0.6670
Chr10.t555	SP(Sec/SPI)	0.769462	0.230538	CS pos: 22-23. SNS-KK. Pr: 0.3799
Chr11.t15	SP(Sec/SPI)	0.869373	0.130627	CS pos: 23-24. AIS-LS. Pr: 0.4770
Chr11.t25	SP(Sec/SPI)	0.997084	0.002916	CS pos: 20-21. TSA-EK. Pr: 0.9100
Chr11.t47	SP(Sec/SPI)	0.901378	0.098622	CS pos: 24-25. TTP-HP. Pr: 0.3441
Chr11.t69	SP(Sec/SPI)	0.578783	0.421217	CS pos: 26-27. LKG-RE. Pr: 0.2551
Chr11.t72	SP(Sec/SPI)	0.913969	0.086031	CS pos: 28-29. ALA-VS. Pr: 0.6776
Chr11.t126	SP(Sec/SPI)	0.922419	0.077581	CS pos: 24-25. CVS-AP. Pr: 0.3062
Chr11.t139	SP(Sec/SPI)	0.958579	0.041421	CS pos: 20-21. LSA-TP. Pr: 0.4643
Chr11.t144	SP(Sec/SPI)	0.977185	0.022815	CS pos: 19-20. AHT-QS. Pr: 0.6178
Chr11.t150	SP(Sec/SPI)	0.675897	0.324103	CS pos: 29-30. SVA-TE. Pr: 0.2942
Chr11.t155	SP(Sec/SPI)	0.703626	0.296374	CS pos: 21-22. TVA-QM. Pr: 0.2402
Chr11.t156	SP(Sec/SPI)	0.96653	0.03347	CS pos: 22-23. VLA-SP. Pr: 0.6119
Chr11.t191	SP(Sec/SPI)	0.985335	0.014665	CS pos: 20-21. SRA-SH. Pr: 0.8391
Chr11.t219	SP(Sec/SPI)	0.956336	0.043664	CS pos: 21-22. SSA-SY. Pr: 0.7543
Chr11.t224	SP(Sec/SPI)	0.980979	0.019021	CS pos: 25-26. SNA-SV. Pr: 0.9188
Chr11.t233	SP(Sec/SPI)	0.801929	0.198071	CS pos: 23-24. VLG-QG. Pr: 0.5639
Chr11.t235	SP(Sec/SPI)	0.96587	0.03413	CS pos: 23-24. LAA-QA. Pr: 0.3383
Chr11.t255	SP(Sec/SPI)	0.995868	0.004132	CS pos: 20-21. THA-LI. Pr: 0.9006
Chr11.t259	SP(Sec/SPI)	0.967398	0.032602	CS pos: 18-19. ASA-WV. Pr: 0.7378
Chr11.t284	SP(Sec/SPI)	0.997098	0.002902	CS pos: 18-19. ANA-SL. Pr: 0.9011
Chr11.t288	SP(Sec/SPI)	0.870347	0.129653	CS pos: 26-27. ALS-SF. Pr: 0.4054
Chr11.t339	SP(Sec/SPI)	0.996611	0.003389	CS pos: 24-25. VRS-GT. Pr: 0.9257
Chr11.t341	SP(Sec/SPI)	0.970368	0.029632	CS pos: 24-25. TEA-TL. Pr: 0.6061
Chr11.t355	SP(Sec/SPI)	0.983159	0.016841	CS pos: 24-25. SNC-QT. Pr: 0.5213
Chr11.t358	SP(Sec/SPI)	0.998192	0.001808	CS pos: 24-25. VDS-LI. Pr: 0.8028
Chr11.t363	SP(Sec/SPI)	0.990435	0.009565	CS pos: 22-23. THA-LR. Pr: 0.9582
Chr11.t403	SP(Sec/SPI)	0.96792	0.03208	CS pos: 22-23. ALA-RP. Pr: 0.8608
Chr11.t425	SP(Sec/SPI)	0.551831	0.448169	CS pos: 27-28. IHC-NQ. Pr: 0.3865
Chr11.t433	SP(Sec/SPI)	0.933657	0.066343	CS pos: 21-22. TIA-QQ. Pr: 0.7845
Chr11.t435	SP(Sec/SPI)	0.969894	0.030106	CS pos: 19-20. VIP-SP. Pr: 0.4493
Chr11.t436	SP(Sec/SPI)	0.979556	0.020444	CS pos: 21-22. AWA-DR. Pr: 0.8564
Chr11.t437	SP(Sec/SPI)	0.841739	0.158261	CS pos: 17-18. ALT-LQ. Pr: 0.4675
Chr11.t438	SP(Sec/SPI)	0.995476	0.004524	CS pos: 18-19. IAA-EP. Pr: 0.5259
Chr12.t23	SP(Sec/SPI)	0.977451	0.022549	CS pos: 20-21. VFG-QL. Pr: 0.7705
Chr12.t51	SP(Sec/SPI)	0.990938	0.009062	CS pos: 23-24. SDA-QS. Pr: 0.7845
Chr12.t64	SP(Sec/SPI)	0.998338	0.001662	CS pos: 20-21. TQA-AV. Pr: 0.8845
Chr12.t85	SP(Sec/SPI)	0.881567	0.118433	CS pos: 24-25. TKA-IP. Pr: 0.7090
Chr12.t91	SP(Sec/SPI)	0.9974	0.0026	CS pos: 19-20. VSA-DA. Pr: 0.4670
Chr12.t116	SP(Sec/SPI)	0.993083	0.006917	CS pos: 24-25. AFG-AD. Pr: 0.4182
Chr12.t137	SP(Sec/SPI)	0.980314	0.019686	CS pos: 23-24. CRA-AG. Pr: 0.6907
Chr12.t142	SP(Sec/SPI)	0.985051	0.014949	CS pos: 20-21. VQA-DK. Pr: 0.9202
Chr12.t148	SP(Sec/SPI)	0.950618	0.049382	CS pos: 19-20. VKG-TG. Pr: 0.7474
Chr12.t149	SP(Sec/SPI)	0.950618	0.049382	CS pos: 19-20. VKG-TG. Pr: 0.7474
Chr12.t150	SP(Sec/SPI)	0.989633	0.010367	CS pos: 19-20. VKG-TG. Pr: 0.8571
Chr12.t193	SP(Sec/SPI)	0.968248	0.031752	CS pos: 22-23. ALP-VD. Pr: 0.3219
Chr12.t202	SP(Sec/SPI)	0.975893	0.024107	CS pos: 22-23. AHP-QP. Pr: 0.5830
Chr12.t206	SP(Sec/SPI)	0.975893	0.024107	CS pos: 22-23. AHP-QP. Pr: 0.5830
Chr12.t254	SP(Sec/SPI)	0.997803	0.002197	CS pos: 19-20. VHA-VD. Pr: 0.9445
Chr12.t315	SP(Sec/SPI)	0.98912	0.01088	CS pos: 21-22. VTG-QK. Pr: 0.8926
Chr12.t353	SP(Sec/SPI)	0.961079	0.038921	CS pos: 22-23. AIG-KD. Pr: 0.8924
Chr12.t371	SP(Sec/SPI)	0.649349	0.350651	CS pos: 22-23. AAT-ED. Pr: 0.2569
Chr12.t399	SP(Sec/SPI)	0.753505	0.246495	CS pos: 23-24. TYG-TD. Pr: 0.5748
Chr12.t406	SP(Sec/SPI)	0.966641	0.033359	CS pos: 31-32. VNA-GV. Pr: 0.9424
Chr12.t418	SP(Sec/SPI)	0.963156	0.036844	CS pos: 21-22. TSC-EP. Pr: 0.8799
Chr12.t426	SP(Sec/SPI)	0.994613	0.005387	CS pos: 20-21. INA-AQ. Pr: 0.8522
Chr12.t436	SP(Sec/SPI)	0.997716	0.002284	CS pos: 21-22. GSC-HP. Pr: 0.8633
Chr12.t442	SP(Sec/SPI)	0.914416	0.085584	CS pos: 23-24. MFS-TS. Pr: 0.4064
Chr12.t455	SP(Sec/SPI)	0.744647	0.255353	CS pos: 18-19. VFA-IP. Pr: 0.5909
Chr12.t459	SP(Sec/SPI)	0.999095	0.000905	CS pos: 21-22. VHA-QA. Pr: 0.6143
Chr13.t12	SP(Sec/SPI)	0.916585	0.083415	CS pos: 16-17. VVA-SP. Pr: 0.6965
Chr13.t57	SP(Sec/SPI)	0.987006	0.012994	CS pos: 19-20. AYC-SS. Pr: 0.6434
Chr13.t92	SP(Sec/SPI)	0.710972	0.289028	CS pos: 23-24. VNG-HL. Pr: 0.5560
Chr13.t128	SP(Sec/SPI)	0.586181	0.413819	CS pos: 20-21. QFA-IP. Pr: 0.2675
Chr13.t199	SP(Sec/SPI)	0.976296	0.023704	CS pos: 21-22. NVA-CP. Pr: 0.3385
Chr13.t206	SP(Sec/SPI)	0.744432	0.255568	CS pos: 19-20. TQA-LS. Pr: 0.5082
Chr13.t207	SP(Sec/SPI)	0.911068	0.088932	CS pos: 18-19. VVS-NE. Pr: 0.5414
Chr13.t213	SP(Sec/SPI)	0.820765	0.179235	CS pos: 27-28. SLS-IN. Pr: 0.5109
Chr13.t224	SP(Sec/SPI)	0.979848	0.020152	CS pos: 23-24. SFT-AP. Pr: 0.8574
Chr13.t226	SP(Sec/SPI)	0.959995	0.040005	CS pos: 25-26. SST-SI. Pr: 0.3252
Chr13.t272	SP(Sec/SPI)	0.954957	0.045043	CS pos: 19-20. VKG-TY. Pr: 0.8568
Chr13.t278	SP(Sec/SPI)	0.969429	0.030571	CS pos: 22-23. AHC-AA. Pr: 0.5704
Chr13.t284	SP(Sec/SPI)	0.773192	0.226808	CS pos: 30-31. VIS-ES. Pr: 0.3484
Chr13.t299	SP(Sec/SPI)	0.983764	0.016236	CS pos: 19-20. IVC-ND. Pr: 0.3617
Chr13.t305	SP(Sec/SPI)	0.967818	0.032182	CS pos: 24-25. SLS-RP. Pr: 0.7485
Chr13.t313	SP(Sec/SPI)	0.835851	0.164149	CS pos: 35-36. TYA-QS. Pr: 0.6541
Chr13.t314	SP(Sec/SPI)	0.971357	0.028643	CS pos: 22-23. AKA-QN. Pr: 0.8141
Chr13.t328	SP(Sec/SPI)	0.993176	0.006824	CS pos: 21-22. ANA-RP. Pr: 0.7750
Chr13.t343	SP(Sec/SPI)	0.997077	0.002923	CS pos: 25-26. VSG-DQ. Pr: 0.7005
Chr13.t348	SP(Sec/SPI)	0.513237	0.486763	CS pos: 24-25. GNA-VE. Pr: 0.4806
Chr13.t371	SP(Sec/SPI)	0.967904	0.032096	CS pos: 25-26. TDA-RL. Pr: 0.7956
Chr13.t375	SP(Sec/SPI)	0.887111	0.112889	CS pos: 27-28. VSA-VD. Pr: 0.7919
Chr13.t376	SP(Sec/SPI)	0.813241	0.186759	CS pos: 27-28. VLA-VY. Pr: 0.4671
Chr13.t380	SP(Sec/SPI)	0.985077	0.014923	CS pos: 19-20. TIA-SD. Pr: 0.5397
Chr14.t20	SP(Sec/SPI)	0.985828	0.014172	CS pos: 21-22. AQA-LI. Pr: 0.9445
Chr14.t38	SP(Sec/SPI)	0.997612	0.002388	CS pos: 21-22. AQA-RH. Pr: 0.8678
Chr14.t42	SP(Sec/SPI)	0.986712	0.013288	CS pos: 26-27. SQA-DL. Pr: 0.9591
Chr14.t98	SP(Sec/SPI)	0.985369	0.014631	CS pos: 19-20. VLA-LP. Pr: 0.9472
Chr14.t130	SP(Sec/SPI)	0.995753	0.004247	CS pos: 19-20. VEA-TE. Pr: 0.9180
Chr14.t154	SP(Sec/SPI)	0.9907	0.0093	CS pos: 19-20. VLA-QN. Pr: 0.5738
Chr14.t186	SP(Sec/SPI)	0.893098	0.106902	CS pos: 24-25. AVS-QD. Pr: 0.5338
Chr14.t190	SP(Sec/SPI)	0.952395	0.047605	CS pos: 20-21. ASA-LS. Pr: 0.7976
Chr14.t197	SP(Sec/SPI)	0.991672	0.008328	CS pos: 21-22. TQS-AG. Pr: 0.6990
Chr14.t200	SP(Sec/SPI)	0.726817	0.273183	CS pos: 20-21. VRN-HP. Pr: 0.3433
Chr14.t214	SP(Sec/SPI)	0.92852	0.07148	CS pos: 17-18. AHC-DV. Pr: 0.4092
Chr14.t263	SP(Sec/SPI)	0.994536	0.005464	CS pos: 20-21. TQS-NL. Pr: 0.7526
Chr14.t266	SP(Sec/SPI)	0.832142	0.167858	CS pos: 27-28. SFA-RS. Pr: 0.6427
Chr14.t284	SP(Sec/SPI)	0.98524	0.01476	CS pos: 17-18. SSA-HQ. Pr: 0.6244
Chr14.t298	SP(Sec/SPI)	0.903925	0.096075	CS pos: 18-19. VVS-NE. Pr: 0.5449
Chr14.t307	SP(Sec/SPI)	0.99039	0.00961	CS pos: 21-22. SQA-SV. Pr: 0.8890
Chr14.t327	SP(Sec/SPI)	0.917734	0.082266	CS pos: 19-20. VHS-TQ. Pr: 0.7181
Chr14.t360	SP(Sec/SPI)	0.888648	0.111352	CS pos: 22-23. FLC-SP. Pr: 0.3997
Chr14.t406	SP(Sec/SPI)	0.765419	0.234581	CS pos: 26-27. STS-TS. Pr: 0.1476
Chr14.t414	SP(Sec/SPI)	0.999235	0.000765	CS pos: 20-21. VEG-NE. Pr: 0.9830
Chr14.t428	SP(Sec/SPI)	0.998364	0.001636	CS pos: 20-21. VNG-EA. Pr: 0.5945
Chr15.t17	SP(Sec/SPI)	0.954767	0.045233	CS pos: 27-28. VEG-AE. Pr: 0.7090
Chr15.t18	SP(Sec/SPI)	0.877234	0.122766	CS pos: 20-21. VKA-RQ. Pr: 0.8295
Chr15.t23	SP(Sec/SPI)	0.894747	0.105253	CS pos: 20-21. ISA-KP. Pr: 0.7884
Chr15.t31	SP(Sec/SPI)	0.876895	0.123105	CS pos: 25-26. ASS-IF. Pr: 0.5414
Chr15.t44	SP(Sec/SPI)	0.977167	0.022833	CS pos: 21-22. INC-KP. Pr: 0.7730
Chr15.t94	SP(Sec/SPI)	0.950987	0.049013	CS pos: 31-32. TQA-QV. Pr: 0.8109
Chr15.t215	SP(Sec/SPI)	0.695003	0.304997	CS pos: 24-25. SSA-IP. Pr: 0.5028
Chr15.t221	SP(Sec/SPI)	0.855699	0.144301	CS pos: 21-22. IIE-QP. Pr: 0.1823
Chr15.t265	SP(Sec/SPI)	0.968727	0.031273	CS pos: 22-23. CDG-LE. Pr: 0.6301
Chr15.t268	SP(Sec/SPI)	0.880598	0.119402	CS pos: 22-23. TYQ-RP. Pr: 0.5165
Chr15.t271	SP(Sec/SPI)	0.865893	0.134107	CS pos: 15-16. VSC-YE. Pr: 0.3662
Chr15.t277	SP(Sec/SPI)	0.986179	0.013821	CS pos: 19-20. VTS-TP. Pr: 0.6379
Chr15.t281	SP(Sec/SPI)	0.712459	0.287541	CS pos: 22-23. SYS-LN. Pr: 0.4973
Chr15.t293	SP(Sec/SPI)	0.932323	0.067677	CS pos: 25-26. IAS-QQ. Pr: 0.4073
Chr15.t299	SP(Sec/SPI)	0.978879	0.021121	CS pos: 18-19. TKG-LI. Pr: 0.5417
Chr15.t314	SP(Sec/SPI)	0.774088	0.225912	CS pos: 25-26. VDA-RE. Pr: 0.4034
Chr15.t321	SP(Sec/SPI)	0.978767	0.021233	CS pos: 22-23. GIA-SS. Pr: 0.4922
Chr15.t327	SP(Sec/SPI)	0.860652	0.139348	CS pos: 16-17. VEG-LI. Pr: 0.7434
Chr15.t328	SP(Sec/SPI)	0.860652	0.139348	CS pos: 16-17. VEG-LI. Pr: 0.7434
Chr15.t330	SP(Sec/SPI)	0.860652	0.139348	CS pos: 16-17. VEG-LI. Pr: 0.7434
Chr15.t333	SP(Sec/SPI)	0.977638	0.022362	CS pos: 20-21. CMG-IF. Pr: 0.6742
Chr15.t334	SP(Sec/SPI)	0.977606	0.022394	CS pos: 23-24. SDA-DE. Pr: 0.7472
Chr15.t347	SP(Sec/SPI)	0.987778	0.012222	CS pos: 19-20. VTA-SP. Pr: 0.7492
Chr15.t355	SP(Sec/SPI)	0.989147	0.010853	CS pos: 19-20. CWA-GE. Pr: 0.8134
Chr15.t361	SP(Sec/SPI)	0.956138	0.043862	CS pos: 18-19. IKA-EN. Pr: 0.9081
Chr15.t362	SP(Sec/SPI)	0.962405	0.037595	CS pos: 23-24. CLG-NP. Pr: 0.8827
Chr15.t379	SP(Sec/SPI)	0.997474	0.002526	CS pos: 23-24. VSA-DD. Pr: 0.9414
Chr15.t384	SP(Sec/SPI)	0.912586	0.087414	CS pos: 27-28. LLG-FE. Pr: 0.7441
Chr15.t391	SP(Sec/SPI)	0.983735	0.016265	CS pos: 18-19. INA-ES. Pr: 0.5615
Chr16.t10	SP(Sec/SPI)	0.919735	0.080265	CS pos: 23-24. LMC-AV. Pr: 0.2818
Chr16.t29	SP(Sec/SPI)	0.996533	0.003467	CS pos: 24-25. LEA-QP. Pr: 0.9051
Chr16.t40	SP(Sec/SPI)	0.96761	0.03239	CS pos: 23-24. VVS-IP. Pr: 0.5416
Chr16.t59	SP(Sec/SPI)	0.644485	0.355515	CS pos: 26-27. CLT-GL. Pr: 0.1999
Chr16.t67	SP(Sec/SPI)	0.979092	0.020908	CS pos: 20-21. VQA-VE. Pr: 0.8796
Chr16.t70	SP(Sec/SPI)	0.999898	0.000102	CS pos: 19-20. VQS-DS. Pr: 0.9586
Chr16.t80	SP(Sec/SPI)	0.672174	0.327826	CS pos: 22-23. VSA-YP. Pr: 0.3213
Chr16.t104	SP(Sec/SPI)	0.695712	0.304288	CS pos: 18-19. AEC-LF. Pr: 0.2244
Chr16.t108	SP(Sec/SPI)	0.774759	0.225241	CS pos: 26-27. QAA-QR. Pr: 0.2120
Chr16.t136	SP(Sec/SPI)	0.996613	0.003387	CS pos: 20-21. VQA-VD. Pr: 0.9519
Chr16.t145	SP(Sec/SPI)	0.686644	0.313356	CS pos: 19-20. VSA-RS. Pr: 0.3638
Chr16.t186	SP(Sec/SPI)	0.996942	0.003058	CS pos: 20-21. VKG-AP. Pr: 0.9205
Chr16.t211	SP(Sec/SPI)	0.985308	0.014692	CS pos: 22-23. TNG-QD. Pr: 0.8981
Chr16.t212	SP(Sec/SPI)	0.995783	0.004217	CS pos: 18-19. VQA-TL. Pr: 0.8898
Chr16.t246	SP(Sec/SPI)	0.939842	0.060158	CS pos: 21-22. TSA-HF. Pr: 0.7875
Chr16.t276	SP(Sec/SPI)	0.803649	0.196351	CS pos: 20-21. VKG-AV. Pr: 0.5809
Chr16.t282	SP(Sec/SPI)	0.990245	0.009755	CS pos: 20-21. TLA-EI. Pr: 0.9439
Chr16.t291	SP(Sec/SPI)	0.608626	0.391374	CS pos: 22-23. CKA-LP. Pr: 0.5240
Chr16.t297	SP(Sec/SPI)	0.903107	0.096893	CS pos: 19-20. NRA-AP. Pr: 0.4686
Chr16.t313	SP(Sec/SPI)	0.919939	0.080061	CS pos: 20-21. AQS-YE. Pr: 0.8958
Chr16.t314	SP(Sec/SPI)	0.68744	0.31256	CS pos: 21-22. GWS-NH. Pr: 0.6015
Chr16.t333	SP(Sec/SPI)	0.982233	0.017767	CS pos: 20-21. ISS-SI. Pr: 0.4374
Chr16.t343	SP(Sec/SPI)	0.976302	0.023698	CS pos: 17-18. VSG-LE. Pr: 0.8809
Chr16.t346	SP(Sec/SPI)	0.992551	0.007449	CS pos: 21-22. VTS-SS. Pr: 0.3009
Chr16.t347	SP(Sec/SPI)	0.996684	0.003316	CS pos: 23-24. ISA-YT. Pr: 0.8809
Chr17.t10	SP(Sec/SPI)	0.993745	0.006255	CS pos: 21-22. GEC-GK. Pr: 0.8911
Chr17.t23	SP(Sec/SPI)	0.985324	0.014676	CS pos: 20-21. LHG-LP. Pr: 0.5020
Chr17.t24	SP(Sec/SPI)	0.984765	0.015235	CS pos: 18-19. ATA-HP. Pr: 0.4779
Chr17.t38	SP(Sec/SPI)	0.925202	0.074798	CS pos: 22-23. SFS-EP. Pr: 0.4327
Chr17.t40	SP(Sec/SPI)	0.910542	0.089458	CS pos: 20-21. ITA-YN. Pr: 0.6282
Chr17.t44	SP(Sec/SPI)	0.979121	0.020879	CS pos: 24-25. GIA-RP. Pr: 0.8314
Chr17.t60	SP(Sec/SPI)	0.985905	0.014095	CS pos: 18-19. VFA-AT. Pr: 0.2776
Chr17.t61	SP(Sec/SPI)	0.944944	0.055056	CS pos: 17-18. SNC-HT. Pr: 0.5813
Chr17.t78	SP(Sec/SPI)	0.998931	0.001069	CS pos: 20-21. VSA-QG. Pr: 0.9375
Chr17.t109	SP(Sec/SPI)	0.991984	0.008016	CS pos: 19-20. VAA-EG. Pr: 0.4863
Chr17.t112	SP(Sec/SPI)	0.993121	0.006879	CS pos: 19-20. VAA-EG. Pr: 0.4837
Chr17.t126	SP(Sec/SPI)	0.955259	0.044741	CS pos: 23-24. LLS-TK. Pr: 0.2698
Chr17.t128	SP(Sec/SPI)	0.990208	0.009792	CS pos: 21-22. GSA-AP. Pr: 0.8053
Chr17.t129	SP(Sec/SPI)	0.799969	0.200031	CS pos: 23-24. ACV-QL. Pr: 0.1597
Chr17.t141	SP(Sec/SPI)	0.738369	0.261631	CS pos: 20-21. VQS-LP. Pr: 0.6521
Chr17.t142	SP(Sec/SPI)	0.73297	0.26703	CS pos: 21-22. IKS-IH. Pr: 0.3202
Chr17.t170	SP(Sec/SPI)	0.990368	0.009632	CS pos: 20-21. VFS-AG. Pr: 0.6746
Chr17.t171	SP(Sec/SPI)	0.984441	0.015559	CS pos: 20-21. VFS-AG. Pr: 0.6580
Chr17.t173	SP(Sec/SPI)	0.989288	0.010712	CS pos: 20-21. VFS-AD. Pr: 0.8095
Chr17.t182	SP(Sec/SPI)	0.998781	0.001219	CS pos: 19-20. SQS-YD. Pr: 0.6123
Chr17.t190	SP(Sec/SPI)	0.968052	0.031948	CS pos: 20-21. STA-EP. Pr: 0.7109
Chr17.t207	SP(Sec/SPI)	0.946163	0.053837	CS pos: 20-21. IHG-AP. Pr: 0.8657
Chr17.t220	SP(Sec/SPI)	0.979916	0.020084	CS pos: 20-21. GFA-QP. Pr: 0.4523
Chr17.t234	SP(Sec/SPI)	0.95943	0.04057	CS pos: 21-22. AFA-QQ. Pr: 0.7432
Chr17.t237	SP(Sec/SPI)	0.98614	0.01386	CS pos: 17-18. LLA-LN. Pr: 0.6954
Chr17.t242	SP(Sec/SPI)	0.886446	0.113554	CS pos: 31-32. TFA-QE. Pr: 0.7267
Chr17.t251	SP(Sec/SPI)	0.889807	0.110193	CS pos: 25-26. TSA-MH. Pr: 0.7424
Chr17.t261	SP(Sec/SPI)	0.869054	0.130946	CS pos: 25-26. TSA-MH. Pr: 0.7287
Chr17.t273	SP(Sec/SPI)	0.76321	0.23679	CS pos: 28-29. TYA-AS. Pr: 0.6938
Chr17.t314	SP(Sec/SPI)	0.997855	0.002145	CS pos: 19-20. SFA-FE. Pr: 0.9380
Chr17.t320	SP(Sec/SPI)	0.994667	0.005333	CS pos: 18-19. ANA-QS. Pr: 0.8306
Chr17.t323	SP(Sec/SPI)	0.995914	0.004086	CS pos: 19-20. SFA-FE. Pr: 0.9276
Chr17.t325	SP(Sec/SPI)	0.996768	0.003232	CS pos: 19-20. SFA-YE. Pr: 0.9397
Chr17.t326	SP(Sec/SPI)	0.996768	0.003232	CS pos: 19-20. SFA-YE. Pr: 0.9397
Chr17.t328	SP(Sec/SPI)	0.996768	0.003232	CS pos: 19-20. SFA-YE. Pr: 0.9397
Chr17.t333	SP(Sec/SPI)	0.996472	0.003528	CS pos: 19-20. SFA-FE. Pr: 0.9205
Chr17.t334	SP(Sec/SPI)	0.997056	0.002944	CS pos: 19-20. SFA-FE. Pr: 0.9298
Chr17.t335	SP(Sec/SPI)	0.977019	0.022981	CS pos: 21-22. TYS-AT. Pr: 0.8253
Chr17.t359	SP(Sec/SPI)	0.981194	0.018806	CS pos: 24-25. VNS-NT. Pr: 0.8042
Chr17.t360	SP(Sec/SPI)	0.864243	0.135757	CS pos: 16-17. LVA-QR. Pr: 0.2710
Chr17.t373	SP(Sec/SPI)	0.988325	0.011675	CS pos: 19-20. SYG-FS. Pr: 0.6508
Chr17.t376	SP(Sec/SPI)	0.999262	0.000738	CS pos: 22-23. VGG-AN. Pr: 0.8262
Chr17.t395	SP(Sec/SPI)	0.803906	0.196094	CS pos: 21-22. TRN-SP. Pr: 0.3119
Chr17.t401	SP(Sec/SPI)	0.605524	0.394476	CS pos: 25-26. VHS-ES. Pr: 0.3537
Contig22.t1	SP(Sec/SPI)	0.500459	0.499541	CS pos: 33-34. CSS-RP. Pr: 0.4037
Contig46.t1	SP(Sec/SPI)	0.784672	0.215328	CS pos: 23-24. TIA-AV. Pr: 0.3989
Contig7.t2	SP(Sec/SPI)	0.671007	0.328993	CS pos: 14-15. TYG-DL. Pr: 0.5418

## Sheet: Table S10
Table S10: Effector proteins in C. ribicola LQ
Identifier	Cytoplasmic effector	Apoplastic effector	Prediction
Chr01.t2 EVM Chr01.g2	Y (0.785)	-	Cytoplasmic effector
Chr01.t5 EVM Chr01.g5	Y (0.866)	-	Cytoplasmic effector
Chr01.t6 EVM Chr01.g6	Y (0.835)	-	Cytoplasmic effector
Chr01.t9 EVM Chr01.g9	Y (0.652)	-	Cytoplasmic effector
Chr01.t11 EVM Chr01.g11	Y (0.798)	-	Cytoplasmic effector
Chr01.t14 EVM Chr01.g14	Y (0.663)	-	Cytoplasmic effector
Chr01.t18 EVM Chr01.g18	Y (0.537)	-	Cytoplasmic effector
Chr01.t22 EVM Chr01.g22	Y (0.8)	-	Cytoplasmic effector
Chr01.t23 EVM Chr01.g23	-	Y (0.953)	Apoplastic effector
Chr01.t24 EVM Chr01.g24	-	Y (0.628)	Apoplastic effector
Chr01.t25 EVM Chr01.g25	Y (0.714)	-	Cytoplasmic effector
Chr01.t29 EVM Chr01.g29	Y (0.779)	-	Cytoplasmic effector
Chr01.t30 EVM Chr01.g30	Y (0.725)	-	Cytoplasmic effector
Chr01.t37 EVM Chr01.g37	Y (0.681)	-	Cytoplasmic effector
Chr01.t40 EVM Chr01.g40	Y (0.867)	-	Cytoplasmic effector
Chr01.t41 EVM Chr01.g41	Y (0.829)	-	Cytoplasmic effector
Chr01.t42 EVM Chr01.g42	Y (0.584)	-	Cytoplasmic effector
Chr01.t45 EVM Chr01.g45	Y (0.704)	-	Cytoplasmic effector
Chr01.t46 EVM Chr01.g46	Y (0.686)	-	Cytoplasmic effector
Chr01.t47 EVM Chr01.g47	Y (0.625)	-	Cytoplasmic effector
Chr01.t52 EVM Chr01.g52	-	Y (0.725)	Apoplastic effector
Chr01.t55 EVM Chr01.g55	Y (0.711)	-	Cytoplasmic effector
Chr01.t57 EVM Chr01.g57	-	Y (0.509)	Apoplastic effector
Chr01.t59 EVM Chr01.g59	Y (0.828)	-	Cytoplasmic effector
Chr01.t60 EVM Chr01.g60	Y (0.778)	-	Cytoplasmic effector
Chr01.t66 EVM Chr01.g66	Y (0.85)	-	Cytoplasmic effector
Chr01.t69 EVM Chr01.g69	Y (0.878)	-	Cytoplasmic effector
Chr01.t76 EVM Chr01.g76	-	Y (0.912)	Apoplastic effector
Chr01.t77 EVM Chr01.g77	Y (0.892)	-	Cytoplasmic effector
Chr01.t80 EVM Chr01.g80	Y (0.71)	-	Cytoplasmic effector
Chr01.t82 EVM Chr01.g82	Y (0.69)	-	Cytoplasmic effector
Chr01.t85 EVM Chr01.g85	Y (0.69)	-	Cytoplasmic effector
Chr01.t86 EVM Chr01.g86	Y (0.685)	-	Cytoplasmic effector
Chr01.t97 EVM Chr01.g97	Y (0.63)	Y (0.699)	Apoplastic/cytoplasmic effector
Chr01.t100 EVM Chr01.g100	Y (0.565)	-	Cytoplasmic effector
Chr01.t104 EVM Chr01.g104	-	Y (0.819)	Apoplastic effector
Chr01.t105 EVM Chr01.g105	Y (0.549)	-	Cytoplasmic effector
Chr01.t107 EVM Chr01.g107	Y (0.706)	-	Cytoplasmic effector
Chr01.t110 EVM Chr01.g110	Y (0.685)	-	Cytoplasmic effector
Chr01.t113 EVM Chr01.g113	-	Y (0.744)	Apoplastic effector
Chr01.t114 EVM Chr01.g114	Y (0.891)	-	Cytoplasmic effector
Chr01.t115 EVM Chr01.g115	Y (0.84)	-	Cytoplasmic effector
Chr01.t117 EVM Chr01.g117	-	Y (0.513)	Apoplastic effector
Chr01.t118 EVM Chr01.g118	Y (0.616)	Y (0.698)	Apoplastic/cytoplasmic effector
Chr01.t124 EVM Chr01.g124	Y (0.895)	-	Cytoplasmic effector
Chr01.t129 EVM Chr01.g129	-	Y (0.723)	Apoplastic effector
Chr01.t130 EVM Chr01.g130	Y (0.898)	-	Cytoplasmic effector
Chr01.t137 EVM Chr01.g137	Y (0.721)	-	Cytoplasmic effector
Chr01.t138 EVM Chr01.g138	Y (0.871)	-	Cytoplasmic effector
Chr01.t139 EVM Chr01.g139	Y (0.666)	-	Cytoplasmic effector
Chr01.t140 EVM Chr01.g140	Y (0.702)	-	Cytoplasmic effector
Chr01.t143 EVM Chr01.g143	Y (0.662)	-	Cytoplasmic effector
Chr01.t146 EVM Chr01.g146	Y (0.803)	-	Cytoplasmic effector
Chr01.t148 EVM Chr01.g148	Y (0.582)	-	Cytoplasmic effector
Chr01.t149 EVM Chr01.g149	Y (0.56)	-	Cytoplasmic effector
Chr01.t152 EVM Chr01.g152	Y (0.855)	-	Cytoplasmic effector
Chr01.t155 EVM Chr01.g155	Y (0.679)	-	Cytoplasmic effector
Chr01.t156 EVM Chr01.g156	Y (0.756)	-	Cytoplasmic effector
Chr01.t157 EVM Chr01.g157	Y (0.85)	-	Cytoplasmic effector
Chr01.t158 EVM Chr01.g158	Y (0.838)	-	Cytoplasmic effector
Chr01.t160 EVM Chr01.g160	Y (0.598)	-	Cytoplasmic effector
Chr01.t166 EVM Chr01.g166	-	Y (0.807)	Apoplastic effector
Chr01.t171 EVM Chr01.g171	Y (0.688)	-	Cytoplasmic effector
Chr01.t173 EVM Chr01.g173	Y (0.746)	-	Cytoplasmic effector
Chr01.t174 EVM Chr01.g174	Y (0.688)	-	Cytoplasmic effector
Chr01.t175 EVM Chr01.g175	-	Y (0.843)	Apoplastic effector
Chr01.t177 EVM Chr01.g177	-	Y (0.779)	Apoplastic effector
Chr01.t178 EVM Chr01.g178	-	Y (0.813)	Apoplastic effector
Chr01.t185 EVM Chr01.g185	Y (0.769)	-	Cytoplasmic effector
Chr01.t189 EVM Chr01.g189	Y (0.704)	-	Cytoplasmic effector
Chr01.t190 EVM Chr01.g190	Y (0.615)	Y (0.59)	Cytoplasmic/apoplastic effector
Chr01.t191 EVM Chr01.g191	-	Y (0.688)	Apoplastic effector
Chr01.t200 EVM Chr01.g200	Y (0.988)	-	Cytoplasmic effector
Chr01.t202 EVM Chr01.g202	Y (0.56)	-	Cytoplasmic effector
Chr01.t204 EVM Chr01.g204	Y (0.534)	-	Cytoplasmic effector
Chr01.t206 EVM Chr01.g206	Y (0.576)	-	Cytoplasmic effector
Chr01.t211 EVM Chr01.g211	Y (0.692)	-	Cytoplasmic effector
Chr01.t212 EVM Chr01.g212	Y (0.91)	-	Cytoplasmic effector
Chr01.t213 EVM Chr01.g213	Y (0.51)	-	Cytoplasmic effector
Chr01.t216 EVM Chr01.g216	Y (0.793)	-	Cytoplasmic effector
Chr01.t217 EVM Chr01.g217	Y (0.847)	-	Cytoplasmic effector
Chr01.t218 EVM Chr01.g218	Y (0.859)	-	Cytoplasmic effector
Chr01.t219 EVM Chr01.g219	Y (0.918)	Y (0.668)	Cytoplasmic/apoplastic effector
Chr01.t222 EVM Chr01.g222	Y (0.91)	-	Cytoplasmic effector
Chr01.t223 EVM Chr01.g223	Y (0.836)	-	Cytoplasmic effector
Chr01.t224 EVM Chr01.g224	Y (0.831)	-	Cytoplasmic effector
Chr01.t226 EVM Chr01.g226	Y (0.789)	Y (0.942)	Apoplastic/cytoplasmic effector
Chr01.t228 EVM Chr01.g228	Y (0.537)	-	Cytoplasmic effector
Chr01.t230 EVM Chr01.g230	-	Y (0.838)	Apoplastic effector
Chr01.t231 EVM Chr01.g231	Y (0.66)	-	Cytoplasmic effector
Chr01.t232 EVM Chr01.g232	Y (0.751)	-	Cytoplasmic effector
Chr01.t233 EVM Chr01.g233	Y (0.859)	-	Cytoplasmic effector
Chr01.t236 EVM Chr01.g236	Y (0.751)	-	Cytoplasmic effector
Chr01.t238 EVM Chr01.g238	Y (0.854)	-	Cytoplasmic effector
Chr01.t244 EVM Chr01.g244	Y (0.552)	-	Cytoplasmic effector
Chr01.t246 EVM Chr01.g246	Y (0.637)	-	Cytoplasmic effector
Chr01.t247 EVM Chr01.g247	Y (0.661)	-	Cytoplasmic effector
Chr01.t252 EVM Chr01.g252	Y (0.626)	-	Cytoplasmic effector
Chr01.t263 EVM Chr01.g263	Y (0.59)	-	Cytoplasmic effector
Chr01.t266 EVM Chr01.g266	Y (0.501)	-	Cytoplasmic effector
Chr01.t268 EVM Chr01.g268	Y (0.554)	-	Cytoplasmic effector
Chr01.t273 EVM Chr01.g273	Y (0.861)	-	Cytoplasmic effector
Chr01.t276 EVM Chr01.g276	Y (0.751)	-	Cytoplasmic effector
Chr01.t277 EVM Chr01.g277	-	Y (0.599)	Apoplastic effector
Chr01.t281 EVM Chr01.g281	Y (0.505)	-	Cytoplasmic effector
Chr01.t285 EVM Chr01.g285	Y (0.518)	-	Cytoplasmic effector
Chr01.t289 EVM Chr01.g289	Y (0.991)	-	Cytoplasmic effector
Chr01.t292 EVM Chr01.g292	Y (0.539)	Y (0.504)	Cytoplasmic/apoplastic effector
Chr01.t295 EVM Chr01.g295	Y (0.795)	-	Cytoplasmic effector
Chr01.t296 EVM Chr01.g296	Y (0.595)	Y (0.828)	Apoplastic/cytoplasmic effector
Chr01.t298 EVM Chr01.g298	-	Y (0.57)	Apoplastic effector
Chr01.t302 EVM Chr01.g302	Y (0.915)	-	Cytoplasmic effector
Chr01.t303 EVM Chr01.g303	Y (0.849)	-	Cytoplasmic effector
Chr01.t307 EVM Chr01.g307	Y (0.607)	-	Cytoplasmic effector
Chr01.t308 EVM Chr01.g308	Y (0.673)	-	Cytoplasmic effector
Chr01.t311 EVM Chr01.g311	Y (0.727)	-	Cytoplasmic effector
Chr01.t312 EVM Chr01.g312	Y (0.898)	-	Cytoplasmic effector
Chr01.t314 EVM Chr01.g314	Y (0.804)	-	Cytoplasmic effector
Chr01.t315 EVM Chr01.g315	Y (0.867)	-	Cytoplasmic effector
Chr01.t316 EVM Chr01.g316	Y (0.883)	-	Cytoplasmic effector
Chr01.t321 EVM Chr01.g321	Y (0.752)	-	Cytoplasmic effector
Chr01.t324 EVM Chr01.g324	Y (0.878)	-	Cytoplasmic effector
Chr01.t326 EVM Chr01.g326	Y (0.82)	-	Cytoplasmic effector
Chr01.t333 EVM Chr01.g333	Y (0.523)	-	Cytoplasmic effector
Chr01.t337 EVM Chr01.g337	Y (0.989)	-	Cytoplasmic effector
Chr01.t338 EVM Chr01.g338	Y (0.616)	-	Cytoplasmic effector
Chr01.t340 EVM Chr01.g340	Y (0.632)	-	Cytoplasmic effector
Chr01.t342 EVM Chr01.g342	Y (0.643)	-	Cytoplasmic effector
Chr01.t348 EVM Chr01.g348	Y (0.614)	-	Cytoplasmic effector
Chr01.t349 EVM Chr01.g349	Y (0.736)	-	Cytoplasmic effector
Chr01.t350 EVM Chr01.g350	Y (0.808)	-	Cytoplasmic effector
Chr01.t351 EVM Chr01.g351	Y (0.82)	-	Cytoplasmic effector
Chr01.t352 EVM Chr01.g352	Y (0.875)	-	Cytoplasmic effector
Chr01.t356 EVM Chr01.g356	Y (0.804)	-	Cytoplasmic effector
Chr01.t357 EVM Chr01.g357	-	Y (0.585)	Apoplastic effector
Chr01.t359 EVM Chr01.g359	Y (0.814)	-	Cytoplasmic effector
Chr01.t366 EVM Chr01.g366	Y (0.585)	-	Cytoplasmic effector
Chr01.t367 EVM Chr01.g367	Y (0.777)	-	Cytoplasmic effector
Chr01.t368 EVM Chr01.g368	Y (0.536)	-	Cytoplasmic effector
Chr01.t375 EVM Chr01.g375	Y (0.559)	-	Cytoplasmic effector
Chr01.t377 EVM Chr01.g377	Y (0.694)	-	Cytoplasmic effector
Chr01.t379 EVM Chr01.g379	Y (0.649)	-	Cytoplasmic effector
Chr01.t380 EVM Chr01.g380	Y (0.666)	-	Cytoplasmic effector
Chr01.t382 EVM Chr01.g382	Y (0.794)	-	Cytoplasmic effector
Chr01.t383 EVM Chr01.g383	Y (0.771)	-	Cytoplasmic effector
Chr01.t387 EVM Chr01.g387	-	Y (0.532)	Apoplastic effector
Chr01.t388 EVM Chr01.g388	Y (0.649)	-	Cytoplasmic effector
Chr01.t389 EVM Chr01.g389	-	Y (0.516)	Apoplastic effector
Chr01.t391 EVM Chr01.g391	Y (0.685)	-	Cytoplasmic effector
Chr01.t399 EVM Chr01.g399	Y (0.902)	-	Cytoplasmic effector
Chr01.t400 EVM Chr01.g400	Y (0.717)	-	Cytoplasmic effector
Chr01.t402 EVM Chr01.g402	Y (0.596)	-	Cytoplasmic effector
Chr01.t408 EVM Chr01.g408	Y (0.808)	-	Cytoplasmic effector
Chr01.t409 EVM Chr01.g409	Y (0.824)	-	Cytoplasmic effector
Chr01.t410 EVM Chr01.g410	-	Y (0.76)	Apoplastic effector
Chr01.t412 EVM Chr01.g412	Y (0.536)	-	Cytoplasmic effector
Chr01.t414 EVM Chr01.g414	Y (0.606)	-	Cytoplasmic effector
Chr01.t416 EVM Chr01.g416	Y (0.791)	-	Cytoplasmic effector
Chr01.t417 EVM Chr01.g417	Y (0.953)	-	Cytoplasmic effector
Chr01.t420 EVM Chr01.g420	Y (0.828)	-	Cytoplasmic effector
Chr01.t422 EVM Chr01.g422	Y (0.539)	Y (0.852)	Apoplastic/cytoplasmic effector
Chr01.t423 EVM Chr01.g423	Y (0.867)	-	Cytoplasmic effector
Chr01.t425 EVM Chr01.g425	-	Y (0.55)	Apoplastic effector
Chr01.t427 EVM Chr01.g427	Y (0.682)	-	Cytoplasmic effector
Chr01.t429 EVM Chr01.g429	-	Y (0.84)	Apoplastic effector
Chr01.t430 EVM Chr01.g430	-	Y (0.569)	Apoplastic effector
Chr01.t436 EVM Chr01.g436	Y (0.723)	-	Cytoplasmic effector
Chr01.t438 EVM Chr01.g438	Y (0.87)	-	Cytoplasmic effector
Chr01.t439 EVM Chr01.g439	Y (0.596)	-	Cytoplasmic effector
Chr01.t440 EVM Chr01.g440	Y (0.866)	-	Cytoplasmic effector
Chr01.t441 EVM Chr01.g441	Y (0.516)	-	Cytoplasmic effector
Chr01.t448 EVM Chr01.g448	Y (0.855)	-	Cytoplasmic effector
Chr01.t452 EVM Chr01.g452	Y (0.822)	-	Cytoplasmic effector
Chr01.t458 EVM Chr01.g458	Y (0.858)	-	Cytoplasmic effector
Chr01.t459 EVM Chr01.g459	Y (0.614)	-	Cytoplasmic effector
Chr01.t460 EVM Chr01.g460	Y (0.886)	-	Cytoplasmic effector
Chr01.t461 EVM Chr01.g461	Y (0.876)	-	Cytoplasmic effector
Chr01.t462 EVM Chr01.g462	Y (0.829)	-	Cytoplasmic effector
Chr01.t463 EVM Chr01.g463	-	Y (0.57)	Apoplastic effector
Chr01.t464 EVM Chr01.g464	-	Y (0.668)	Apoplastic effector
Chr01.t465 EVM Chr01.g465	Y (0.634)	-	Cytoplasmic effector
Chr01.t466 EVM Chr01.g466	Y (0.693)	-	Cytoplasmic effector
Chr01.t468 EVM Chr01.g468	Y (0.7)	-	Cytoplasmic effector
Chr01.t470 EVM Chr01.g470	Y (0.633)	-	Cytoplasmic effector
Chr01.t471 EVM Chr01.g471	Y (0.525)	-	Cytoplasmic effector
Chr01.t472 EVM Chr01.g472	Y (0.626)	-	Cytoplasmic effector
Chr01.t476 EVM Chr01.g476	Y (0.825)	-	Cytoplasmic effector
Chr01.t478 EVM Chr01.g478	Y (0.658)	-	Cytoplasmic effector
Chr01.t480 EVM Chr01.g480	Y (0.605)	-	Cytoplasmic effector
Chr01.t486 EVM Chr01.g486	Y (0.696)	-	Cytoplasmic effector
Chr01.t487 EVM Chr01.g487	Y (0.734)	-	Cytoplasmic effector
Chr01.t489 EVM Chr01.g489	Y (0.789)	-	Cytoplasmic effector
Chr01.t491 EVM Chr01.g491	Y (0.894)	-	Cytoplasmic effector
Chr01.t495 EVM Chr01.g495	Y (0.659)	-	Cytoplasmic effector
Chr01.t496 EVM Chr01.g496	Y (0.889)	-	Cytoplasmic effector
Chr01.t497 EVM Chr01.g497	Y (0.839)	-	Cytoplasmic effector
Chr01.t500 EVM Chr01.g500	Y (0.869)	-	Cytoplasmic effector
Chr01.t502 EVM Chr01.g502	Y (0.676)	-	Cytoplasmic effector
Chr01.t505 EVM Chr01.g505	Y (0.794)	-	Cytoplasmic effector
Chr01.t506 EVM Chr01.g506	Y (0.533)	-	Cytoplasmic effector
Chr01.t508 EVM Chr01.g508	Y (0.845)	-	Cytoplasmic effector
Chr01.t510 EVM Chr01.g510	Y (0.553)	-	Cytoplasmic effector
Chr01.t513 EVM Chr01.g513	Y (0.847)	-	Cytoplasmic effector
Chr01.t519 EVM Chr01.g519	Y (0.958)	-	Cytoplasmic effector
Chr01.t520 EVM Chr01.g520	Y (0.827)	-	Cytoplasmic effector
Chr01.t521 EVM Chr01.g521	Y (0.768)	-	Cytoplasmic effector
Chr01.t524 EVM Chr01.g524	Y (0.852)	-	Cytoplasmic effector
Chr01.t525 EVM Chr01.g525	Y (0.751)	-	Cytoplasmic effector
Chr01.t526 EVM Chr01.g526	Y (0.746)	-	Cytoplasmic effector
Chr01.t527 EVM Chr01.g527	Y (0.951)	-	Cytoplasmic effector
Chr01.t528 EVM Chr01.g528	Y (0.734)	-	Cytoplasmic effector
Chr01.t530 EVM Chr01.g530	Y (0.634)	-	Cytoplasmic effector
Chr01.t534 EVM Chr01.g534	-	Y (0.695)	Apoplastic effector
Chr01.t536 EVM Chr01.g536	Y (0.526)	-	Cytoplasmic effector
Chr01.t537 EVM Chr01.g537	Y (0.617)	-	Cytoplasmic effector
Chr01.t539 EVM Chr01.g539	Y (0.695)	-	Cytoplasmic effector
Chr01.t541 EVM Chr01.g541	Y (0.826)	-	Cytoplasmic effector
Chr01.t542 EVM Chr01.g542	Y (0.862)	-	Cytoplasmic effector
Chr01.t546 EVM Chr01.g546	Y (0.559)	-	Cytoplasmic effector
Chr01.t547 EVM Chr01.g547	-	Y (0.799)	Apoplastic effector
Chr01.t548 EVM Chr01.g548	Y (0.616)	-	Cytoplasmic effector
Chr01.t549 EVM Chr01.g549	Y (0.523)	-	Cytoplasmic effector
Chr01.t553 EVM Chr01.g553	Y (0.832)	-	Cytoplasmic effector
Chr01.t554 EVM Chr01.g554	Y (0.724)	-	Cytoplasmic effector
Chr01.t556 EVM Chr01.g556	Y (0.896)	-	Cytoplasmic effector
Chr01.t557 EVM Chr01.g557	Y (0.82)	-	Cytoplasmic effector
Chr01.t564 EVM Chr01.g564	-	Y (0.667)	Apoplastic effector
Chr01.t565 EVM Chr01.g565	Y (0.696)	-	Cytoplasmic effector
Chr01.t567 EVM Chr01.g567	Y (0.855)	-	Cytoplasmic effector
Chr01.t573 EVM Chr01.g573	Y (0.717)	-	Cytoplasmic effector
Chr01.t576 EVM Chr01.g576	Y (0.769)	-	Cytoplasmic effector
Chr01.t579 EVM Chr01.g579	Y (0.581)	-	Cytoplasmic effector
Chr01.t580 EVM Chr01.g580	Y (0.522)	-	Cytoplasmic effector
Chr01.t583 EVM Chr01.g583	Y (0.901)	Y (0.709)	Cytoplasmic/apoplastic effector
Chr01.t585 EVM Chr01.g585	Y (0.746)	-	Cytoplasmic effector
Chr01.t586 EVM Chr01.g586	Y (0.564)	-	Cytoplasmic effector
Chr01.t588 EVM Chr01.g588	-	Y (0.768)	Apoplastic effector
Chr01.t589 EVM Chr01.g589	Y (0.594)	-	Cytoplasmic effector
Chr01.t590 EVM Chr01.g590	Y (0.885)	-	Cytoplasmic effector
Chr01.t594 EVM Chr01.g594	Y (0.731)	-	Cytoplasmic effector
Chr01.t596 EVM Chr01.g596	Y (0.62)	-	Cytoplasmic effector
Chr01.t597 EVM Chr01.g597	-	Y (0.632)	Apoplastic effector
Chr01.t600 EVM Chr01.g600	Y (0.828)	-	Cytoplasmic effector
Chr01.t601 EVM Chr01.g601	Y (0.571)	-	Cytoplasmic effector
Chr01.t602 EVM Chr01.g602	Y (0.775)	-	Cytoplasmic effector
Chr01.t609 EVM Chr01.g609	Y (0.789)	-	Cytoplasmic effector
Chr01.t617 EVM Chr01.g617	Y (0.751)	Y (0.651)	Cytoplasmic/apoplastic effector
Chr01.t618 EVM Chr01.g618	Y (0.945)	Y (0.564)	Cytoplasmic/apoplastic effector
Chr01.t619 EVM Chr01.g619	Y (0.763)	-	Cytoplasmic effector
Chr01.t621 EVM Chr01.g621	-	Y (0.612)	Apoplastic effector
Chr01.t625 EVM Chr01.g625	Y (0.839)	-	Cytoplasmic effector
Chr01.t627 EVM Chr01.g627	Y (0.777)	-	Cytoplasmic effector
Chr01.t629 EVM Chr01.g629	Y (0.659)	-	Cytoplasmic effector
Chr01.t634 EVM Chr01.g634	-	Y (0.575)	Apoplastic effector
Chr01.t635 EVM Chr01.g635	Y (0.83)	-	Cytoplasmic effector
Chr01.t637 EVM Chr01.g637	Y (0.771)	-	Cytoplasmic effector
Chr01.t640 EVM Chr01.g640	-	Y (0.641)	Apoplastic effector
Chr01.t641 EVM Chr01.g641	Y (0.635)	-	Cytoplasmic effector
Chr01.t642 EVM Chr01.g642	Y (0.652)	-	Cytoplasmic effector
Chr01.t648 EVM Chr01.g648	Y (0.71)	-	Cytoplasmic effector
Chr01.t650 EVM Chr01.g650	Y (0.822)	-	Cytoplasmic effector
Chr01.t655 EVM Chr01.g655	Y (0.903)	-	Cytoplasmic effector
Chr01.t658 EVM Chr01.g658	Y (0.605)	-	Cytoplasmic effector
Chr01.t660 EVM Chr01.g660	Y (0.904)	-	Cytoplasmic effector
Chr01.t661 EVM Chr01.g661	Y (0.717)	-	Cytoplasmic effector
Chr01.t662 EVM Chr01.g662	Y (0.558)	-	Cytoplasmic effector
Chr01.t668 EVM Chr01.g668	Y (0.912)	-	Cytoplasmic effector
Chr01.t675 EVM Chr01.g675	Y (0.846)	-	Cytoplasmic effector
Chr01.t676 EVM Chr01.g676	Y (0.843)	-	Cytoplasmic effector
Chr01.t677 EVM Chr01.g677	Y (0.85)	-	Cytoplasmic effector
Chr01.t678 EVM Chr01.g678	-	Y (0.501)	Apoplastic effector
Chr01.t685 EVM Chr01.g685	Y (0.612)	-	Cytoplasmic effector
Chr01.t686 EVM Chr01.g686	Y (0.57)	-	Cytoplasmic effector
Chr01.t687 EVM Chr01.g687	Y (0.951)	-	Cytoplasmic effector
Chr01.t688 EVM Chr01.g688	Y (0.622)	-	Cytoplasmic effector
Chr01.t692 EVM Chr01.g692	-	Y (0.661)	Apoplastic effector
Chr01.t694 EVM Chr01.g694	Y (0.741)	-	Cytoplasmic effector
Chr01.t695 EVM Chr01.g695	Y (0.58)	-	Cytoplasmic effector
Chr01.t696 EVM Chr01.g696	Y (0.843)	-	Cytoplasmic effector
Chr01.t707 EVM Chr01.g707	Y (0.699)	-	Cytoplasmic effector
Chr01.t713 EVM Chr01.g713	-	Y (0.503)	Apoplastic effector
Chr01.t714 EVM Chr01.g714	Y (0.655)	-	Cytoplasmic effector
Chr01.t716 EVM Chr01.g716	Y (0.937)	-	Cytoplasmic effector
Chr01.t717 EVM Chr01.g717	Y (0.524)	-	Cytoplasmic effector
Chr01.t718 EVM Chr01.g718	Y (0.74)	-	Cytoplasmic effector
Chr01.t728 EVM Chr01.g728	Y (0.652)	-	Cytoplasmic effector
Chr01.t729 EVM Chr01.g729	Y (0.512)	-	Cytoplasmic effector
Chr01.t732 EVM Chr01.g732	Y (0.815)	-	Cytoplasmic effector
Chr01.t734 EVM Chr01.g734	Y (0.576)	-	Cytoplasmic effector
Chr01.t737 EVM Chr01.g737	Y (0.675)	-	Cytoplasmic effector
Chr01.t738 EVM Chr01.g738	Y (0.533)	-	Cytoplasmic effector
Chr01.t742 EVM Chr01.g742	Y (0.71)	-	Cytoplasmic effector
Chr01.t743 EVM Chr01.g743	Y (0.851)	-	Cytoplasmic effector
Chr01.t746 EVM Chr01.g746	Y (0.516)	Y (0.713)	Apoplastic/cytoplasmic effector
Chr01.t747 EVM Chr01.g747	Y (0.615)	-	Cytoplasmic effector
Chr01.t751 EVM Chr01.g751	Y (0.817)	-	Cytoplasmic effector
Chr01.t756 EVM Chr01.g756	Y (0.548)	-	Cytoplasmic effector
Chr01.t762 EVM Chr01.g762	Y (0.742)	-	Cytoplasmic effector
Chr01.t764 EVM Chr01.g764	Y (0.922)	-	Cytoplasmic effector
Chr01.t765 EVM Chr01.g765	Y (0.843)	-	Cytoplasmic effector
Chr01.t766 EVM Chr01.g766	Y (0.867)	-	Cytoplasmic effector
Chr01.t767 EVM Chr01.g767	Y (0.513)	-	Cytoplasmic effector
Chr01.t772 EVM Chr01.g772	Y (0.595)	Y (0.545)	Cytoplasmic/apoplastic effector
Chr01.t774 EVM Chr01.g774	Y (0.732)	-	Cytoplasmic effector
Chr01.t775 EVM Chr01.g775	Y (0.703)	-	Cytoplasmic effector
Chr01.t776 EVM Chr01.g776	Y (0.763)	-	Cytoplasmic effector
Chr01.t778 EVM Chr01.g778	Y (0.723)	-	Cytoplasmic effector
Chr01.t779 EVM Chr01.g779	Y (0.804)	-	Cytoplasmic effector
Chr01.t780 EVM Chr01.g780	Y (0.723)	-	Cytoplasmic effector
Chr01.t781 EVM Chr01.g781	Y (0.825)	-	Cytoplasmic effector
Chr01.t783 EVM Chr01.g783	Y (0.797)	-	Cytoplasmic effector
Chr01.t784 EVM Chr01.g784	Y (0.703)	-	Cytoplasmic effector
Chr01.t788 EVM Chr01.g788	Y (0.546)	-	Cytoplasmic effector
Chr01.t789 EVM Chr01.g789	Y (0.939)	-	Cytoplasmic effector
Chr01.t790 EVM Chr01.g790	Y (0.631)	-	Cytoplasmic effector
Chr01.t794 EVM Chr01.g794	Y (0.932)	-	Cytoplasmic effector
Chr01.t801 EVM Chr01.g801	Y (0.892)	-	Cytoplasmic effector
Chr01.t802 EVM Chr01.g802	Y (0.831)	-	Cytoplasmic effector
Chr01.t804 EVM Chr01.g804	Y (0.53)	-	Cytoplasmic effector
Chr01.t805 EVM Chr01.g805	Y (0.817)	-	Cytoplasmic effector
Chr01.t806 EVM Chr01.g806	-	Y (0.525)	Apoplastic effector
Chr01.t809 EVM Chr01.g809	Y (0.717)	-	Cytoplasmic effector
Chr02.t1 EVM Chr02.g1	Y (0.922)	-	Cytoplasmic effector
Chr02.t2 EVM Chr02.g2	Y (0.652)	-	Cytoplasmic effector
Chr02.t3 EVM Chr02.g3	Y (0.602)	-	Cytoplasmic effector
Chr02.t4 EVM Chr02.g4	Y (0.884)	-	Cytoplasmic effector
Chr02.t5 EVM Chr02.g5	Y (0.629)	-	Cytoplasmic effector
Chr02.t9 EVM Chr02.g9	Y (0.895)	-	Cytoplasmic effector
Chr02.t10 EVM Chr02.g10	Y (0.819)	-	Cytoplasmic effector
Chr02.t13 EVM Chr02.g13	Y (0.671)	Y (0.502)	Cytoplasmic/apoplastic effector
Chr02.t16 EVM Chr02.g16	Y (0.641)	-	Cytoplasmic effector
Chr02.t18 EVM Chr02.g18	Y (0.592)	-	Cytoplasmic effector
Chr02.t19 EVM Chr02.g19	Y (0.767)	-	Cytoplasmic effector
Chr02.t20 EVM Chr02.g20	Y (0.874)	-	Cytoplasmic effector
Chr02.t21 EVM Chr02.g21	Y (0.992)	Y (0.756)	Cytoplasmic/apoplastic effector
Chr02.t22 EVM Chr02.g22	Y (0.517)	Y (0.576)	Apoplastic/cytoplasmic effector
Chr02.t24 EVM Chr02.g24	Y (0.733)	-	Cytoplasmic effector
Chr02.t41 EVM Chr02.g41	Y (0.883)	-	Cytoplasmic effector
Chr02.t43 EVM Chr02.g43	Y (0.712)	-	Cytoplasmic effector
Chr02.t44 EVM Chr02.g44	Y (0.661)	-	Cytoplasmic effector
Chr02.t45 EVM Chr02.g45	Y (0.819)	-	Cytoplasmic effector
Chr02.t47 EVM Chr02.g47	Y (0.876)	-	Cytoplasmic effector
Chr02.t50 EVM Chr02.g50	Y (0.61)	-	Cytoplasmic effector
Chr02.t58 EVM Chr02.g58	Y (0.861)	-	Cytoplasmic effector
Chr02.t59 EVM Chr02.g59	Y (0.559)	-	Cytoplasmic effector
Chr02.t67 EVM Chr02.g67	Y (0.766)	-	Cytoplasmic effector
Chr02.t70 EVM Chr02.g70	Y (0.888)	-	Cytoplasmic effector
Chr02.t71 EVM Chr02.g71	Y (0.652)	-	Cytoplasmic effector
Chr02.t74 EVM Chr02.g74	Y (0.686)	-	Cytoplasmic effector
Chr02.t80 EVM Chr02.g80	Y (0.616)	-	Cytoplasmic effector
Chr02.t81 EVM Chr02.g81	Y (0.587)	-	Cytoplasmic effector
Chr02.t82 EVM Chr02.g82	Y (0.639)	-	Cytoplasmic effector
Chr02.t83 EVM Chr02.g83	Y (0.548)	-	Cytoplasmic effector
Chr02.t84 EVM Chr02.g84	Y (0.681)	-	Cytoplasmic effector
Chr02.t87 EVM Chr02.g87	Y (0.829)	-	Cytoplasmic effector
Chr02.t88 EVM Chr02.g88	Y (0.938)	-	Cytoplasmic effector
Chr02.t90 EVM Chr02.g90	Y (0.618)	-	Cytoplasmic effector
Chr02.t92 EVM Chr02.g92	Y (0.697)	-	Cytoplasmic effector
Chr02.t93 EVM Chr02.g93	Y (0.675)	Y (0.688)	Apoplastic/cytoplasmic effector
Chr02.t95 EVM Chr02.g95	Y (0.514)	-	Cytoplasmic effector
Chr02.t96 EVM Chr02.g96	Y (0.633)	-	Cytoplasmic effector
Chr02.t98 EVM Chr02.g98	Y (0.602)	-	Cytoplasmic effector
Chr02.t105 EVM Chr02.g105	Y (0.689)	-	Cytoplasmic effector
Chr02.t107 EVM Chr02.g107	Y (0.758)	-	Cytoplasmic effector
Chr02.t110 EVM Chr02.g110	Y (0.693)	-	Cytoplasmic effector
Chr02.t113 EVM Chr02.g113	Y (0.625)	-	Cytoplasmic effector
Chr02.t116 EVM Chr02.g116	Y (0.743)	-	Cytoplasmic effector
Chr02.t118 EVM Chr02.g118	Y (0.561)	-	Cytoplasmic effector
Chr02.t121 EVM Chr02.g121	Y (0.637)	-	Cytoplasmic effector
Chr02.t123 EVM Chr02.g123	Y (0.523)	-	Cytoplasmic effector
Chr02.t124 EVM Chr02.g124	Y (0.779)	-	Cytoplasmic effector
Chr02.t127 EVM Chr02.g127	Y (0.59)	-	Cytoplasmic effector
Chr02.t130 EVM Chr02.g130	Y (0.795)	-	Cytoplasmic effector
Chr02.t131 EVM Chr02.g131	Y (0.871)	-	Cytoplasmic effector
Chr02.t132 EVM Chr02.g132	Y (0.575)	-	Cytoplasmic effector
Chr02.t133 EVM Chr02.g133	Y (0.561)	-	Cytoplasmic effector
Chr02.t134 EVM Chr02.g134	Y (0.923)	-	Cytoplasmic effector
Chr02.t135 EVM Chr02.g135	Y (0.641)	-	Cytoplasmic effector
Chr02.t139 EVM Chr02.g139	Y (0.635)	-	Cytoplasmic effector
Chr02.t142 EVM Chr02.g142	Y (0.861)	-	Cytoplasmic effector
Chr02.t144 EVM Chr02.g144	Y (0.844)	-	Cytoplasmic effector
Chr02.t145 EVM Chr02.g145	Y (0.689)	-	Cytoplasmic effector
Chr02.t146 EVM Chr02.g146	Y (0.84)	-	Cytoplasmic effector
Chr02.t149 EVM Chr02.g149	Y (0.774)	-	Cytoplasmic effector
Chr02.t150 EVM Chr02.g150	Y (0.831)	-	Cytoplasmic effector
Chr02.t151 EVM Chr02.g151	Y (0.838)	-	Cytoplasmic effector
Chr02.t152 EVM Chr02.g152	Y (0.773)	-	Cytoplasmic effector
Chr02.t155 EVM Chr02.g155	Y (0.773)	-	Cytoplasmic effector
Chr02.t157 EVM Chr02.g157	Y (0.795)	-	Cytoplasmic effector
Chr02.t161 EVM Chr02.g161	Y (0.728)	-	Cytoplasmic effector
Chr02.t165 EVM Chr02.g165	Y (0.587)	-	Cytoplasmic effector
Chr02.t169 EVM Chr02.g169	Y (0.834)	-	Cytoplasmic effector
Chr02.t171 EVM Chr02.g171	Y (0.779)	-	Cytoplasmic effector
Chr02.t179 EVM Chr02.g179	Y (0.6)	-	Cytoplasmic effector
Chr02.t181 EVM Chr02.g181	Y (0.652)	-	Cytoplasmic effector
Chr02.t186 EVM Chr02.g186	Y (0.997)	-	Cytoplasmic effector
Chr02.t187 EVM Chr02.g187	Y (0.829)	-	Cytoplasmic effector
Chr02.t188 EVM Chr02.g188	Y (0.753)	-	Cytoplasmic effector
Chr02.t189 EVM Chr02.g189	Y (0.629)	-	Cytoplasmic effector
Chr02.t190 EVM Chr02.g190	Y (0.556)	-	Cytoplasmic effector
Chr02.t192 EVM Chr02.g192	Y (0.903)	-	Cytoplasmic effector
Chr02.t193 EVM Chr02.g193	Y (0.598)	-	Cytoplasmic effector
Chr02.t194 EVM Chr02.g194	Y (0.658)	-	Cytoplasmic effector
Chr02.t196 EVM Chr02.g196	Y (0.674)	-	Cytoplasmic effector
Chr02.t199 EVM Chr02.g199	Y (0.884)	-	Cytoplasmic effector
Chr02.t203 EVM Chr02.g203	Y (0.725)	-	Cytoplasmic effector
Chr02.t204 EVM Chr02.g204	Y (0.793)	-	Cytoplasmic effector
Chr02.t206 EVM Chr02.g206	Y (0.572)	-	Cytoplasmic effector
Chr02.t213 EVM Chr02.g213	Y (0.916)	-	Cytoplasmic effector
Chr02.t214 EVM Chr02.g214	Y (0.805)	-	Cytoplasmic effector
Chr02.t220 EVM Chr02.g220	Y (0.719)	-	Cytoplasmic effector
Chr02.t228 EVM Chr02.g228	Y (0.919)	-	Cytoplasmic effector
Chr02.t229 EVM Chr02.g229	Y (0.682)	-	Cytoplasmic effector
Chr02.t231 EVM Chr02.g231	Y (0.609)	-	Cytoplasmic effector
Chr02.t236 EVM Chr02.g236	Y (0.612)	-	Cytoplasmic effector
Chr02.t237 EVM Chr02.g237	Y (0.707)	-	Cytoplasmic effector
Chr02.t238 EVM Chr02.g238	Y (0.829)	-	Cytoplasmic effector
Chr02.t242 EVM Chr02.g242	Y (0.721)	-	Cytoplasmic effector
Chr02.t243 EVM Chr02.g243	-	Y (0.697)	Apoplastic effector
Chr02.t248 EVM Chr02.g248	Y (0.87)	-	Cytoplasmic effector
Chr02.t256 EVM Chr02.g256	Y (0.624)	-	Cytoplasmic effector
Chr02.t259 EVM Chr02.g259	Y (0.892)	-	Cytoplasmic effector
Chr02.t262 EVM Chr02.g262	Y (0.699)	-	Cytoplasmic effector
Chr02.t265 EVM Chr02.g265	Y (0.648)	-	Cytoplasmic effector
Chr02.t279 EVM Chr02.g279	Y (0.78)	-	Cytoplasmic effector
Chr02.t282 EVM Chr02.g282	Y (0.987)	Y (0.745)	Cytoplasmic/apoplastic effector
Chr02.t283 EVM Chr02.g283	Y (0.848)	-	Cytoplasmic effector
Chr02.t284 EVM Chr02.g284	-	Y (0.508)	Apoplastic effector
Chr02.t288 EVM Chr02.g288	Y (0.758)	-	Cytoplasmic effector
Chr02.t292 EVM Chr02.g292	Y (0.547)	-	Cytoplasmic effector
Chr02.t293 EVM Chr02.g293	Y (0.694)	-	Cytoplasmic effector
Chr02.t294 EVM Chr02.g294	Y (0.529)	-	Cytoplasmic effector
Chr02.t295 EVM Chr02.g295	Y (0.697)	-	Cytoplasmic effector
Chr02.t298 EVM Chr02.g298	Y (0.765)	-	Cytoplasmic effector
Chr02.t299 EVM Chr02.g299	Y (0.598)	-	Cytoplasmic effector
Chr02.t300 EVM Chr02.g300	Y (0.523)	Y (0.846)	Apoplastic/cytoplasmic effector
Chr02.t303 EVM Chr02.g303	Y (0.775)	-	Cytoplasmic effector
Chr02.t305 EVM Chr02.g305	Y (0.664)	-	Cytoplasmic effector
Chr02.t306 EVM Chr02.g306	Y (0.794)	-	Cytoplasmic effector
Chr02.t309 EVM Chr02.g309	Y (0.657)	-	Cytoplasmic effector
Chr02.t310 EVM Chr02.g310	Y (0.684)	-	Cytoplasmic effector
Chr02.t311 EVM Chr02.g311	Y (0.592)	-	Cytoplasmic effector
Chr02.t316 EVM Chr02.g316	Y (0.711)	-	Cytoplasmic effector
Chr02.t317 EVM Chr02.g317	Y (0.911)	Y (0.714)	Cytoplasmic/apoplastic effector
Chr02.t319 EVM Chr02.g319	Y (0.947)	-	Cytoplasmic effector
Chr02.t320 EVM Chr02.g320	Y (0.744)	-	Cytoplasmic effector
Chr02.t326 EVM Chr02.g326	Y (0.907)	-	Cytoplasmic effector
Chr02.t328 EVM Chr02.g328	Y (0.794)	-	Cytoplasmic effector
Chr02.t333 EVM Chr02.g333	-	Y (0.678)	Apoplastic effector
Chr02.t338 EVM Chr02.g338	Y (0.781)	-	Cytoplasmic effector
Chr02.t339 EVM Chr02.g339	Y (0.718)	-	Cytoplasmic effector
Chr02.t343 EVM Chr02.g343	-	Y (0.701)	Apoplastic effector
Chr02.t352 EVM Chr02.g352	Y (0.658)	-	Cytoplasmic effector
Chr02.t354 EVM Chr02.g354	Y (0.869)	-	Cytoplasmic effector
Chr02.t355 EVM Chr02.g355	Y (0.696)	-	Cytoplasmic effector
Chr02.t356 EVM Chr02.g356	Y (0.578)	-	Cytoplasmic effector
Chr02.t357 EVM Chr02.g357	Y (0.738)	-	Cytoplasmic effector
Chr02.t358 EVM Chr02.g358	Y (0.871)	Y (0.652)	Cytoplasmic/apoplastic effector
Chr02.t360 EVM Chr02.g360	Y (0.715)	-	Cytoplasmic effector
Chr02.t362 EVM Chr02.g362	Y (0.86)	-	Cytoplasmic effector
Chr02.t363 EVM Chr02.g363	Y (0.736)	-	Cytoplasmic effector
Chr02.t368 EVM Chr02.g368	Y (0.513)	-	Cytoplasmic effector
Chr02.t370 EVM Chr02.g370	Y (0.654)	-	Cytoplasmic effector
Chr02.t371 EVM Chr02.g371	Y (0.981)	-	Cytoplasmic effector
Chr02.t372 EVM Chr02.g372	Y (0.712)	-	Cytoplasmic effector
Chr02.t375 EVM Chr02.g375	Y (0.918)	-	Cytoplasmic effector
Chr02.t383 EVM Chr02.g383	Y (0.809)	-	Cytoplasmic effector
Chr02.t384 EVM Chr02.g384	Y (0.626)	-	Cytoplasmic effector
Chr02.t386 EVM Chr02.g386	Y (0.884)	Y (0.518)	Cytoplasmic/apoplastic effector
Chr02.t388 EVM Chr02.g388	Y (0.854)	-	Cytoplasmic effector
Chr02.t390 EVM Chr02.g390	Y (0.844)	-	Cytoplasmic effector
Chr02.t398 EVM Chr02.g398	Y (0.783)	-	Cytoplasmic effector
Chr02.t402 EVM Chr02.g402	Y (0.819)	-	Cytoplasmic effector
Chr02.t408 EVM Chr02.g408	Y (0.854)	-	Cytoplasmic effector
Chr02.t410 EVM Chr02.g410	Y (0.588)	-	Cytoplasmic effector
Chr02.t413 EVM Chr02.g413	Y (0.694)	-	Cytoplasmic effector
Chr02.t414 EVM Chr02.g414	Y (0.799)	-	Cytoplasmic effector
Chr02.t415 EVM Chr02.g415	Y (0.799)	-	Cytoplasmic effector
Chr02.t418 EVM Chr02.g418	Y (0.959)	-	Cytoplasmic effector
Chr02.t421 EVM Chr02.g421	Y (0.923)	-	Cytoplasmic effector
Chr02.t422 EVM Chr02.g422	Y (0.816)	-	Cytoplasmic effector
Chr02.t423 EVM Chr02.g423	Y (0.771)	-	Cytoplasmic effector
Chr02.t426 EVM Chr02.g426	Y (0.772)	-	Cytoplasmic effector
Chr02.t427 EVM Chr02.g427	Y (0.844)	-	Cytoplasmic effector
Chr02.t429 EVM Chr02.g429	Y (0.934)	-	Cytoplasmic effector
Chr02.t430 EVM Chr02.g430	Y (0.969)	-	Cytoplasmic effector
Chr02.t433 EVM Chr02.g433	Y (0.689)	-	Cytoplasmic effector
Chr02.t434 EVM Chr02.g434	Y (0.792)	-	Cytoplasmic effector
Chr02.t436 EVM Chr02.g436	Y (0.675)	-	Cytoplasmic effector
Chr02.t437 EVM Chr02.g437	Y (0.798)	-	Cytoplasmic effector
Chr02.t441 EVM Chr02.g441	Y (0.839)	-	Cytoplasmic effector
Chr02.t442 EVM Chr02.g442	Y (0.707)	-	Cytoplasmic effector
Chr02.t443 EVM Chr02.g443	-	Y (0.609)	Apoplastic effector
Chr02.t444 EVM Chr02.g444	Y (0.92)	-	Cytoplasmic effector
Chr02.t446 EVM Chr02.g446	Y (0.894)	-	Cytoplasmic effector
Chr02.t447 EVM Chr02.g447	Y (0.647)	-	Cytoplasmic effector
Chr02.t449 EVM Chr02.g449	Y (0.733)	-	Cytoplasmic effector
Chr02.t453 EVM Chr02.g453	Y (0.831)	-	Cytoplasmic effector
Chr02.t457 EVM Chr02.g457	Y (0.766)	-	Cytoplasmic effector
Chr02.t461 EVM Chr02.g461	Y (0.893)	-	Cytoplasmic effector
Chr02.t466 EVM Chr02.g466	Y (0.608)	-	Cytoplasmic effector
Chr02.t467 EVM Chr02.g467	-	Y (0.535)	Apoplastic effector
Chr02.t468 EVM Chr02.g468	Y (0.581)	-	Cytoplasmic effector
Chr02.t476 EVM Chr02.g476	Y (0.507)	-	Cytoplasmic effector
Chr02.t478 EVM Chr02.g478	Y (0.78)	-	Cytoplasmic effector
Chr02.t482 EVM Chr02.g482	Y (0.661)	-	Cytoplasmic effector
Chr02.t485 EVM Chr02.g485	Y (0.755)	-	Cytoplasmic effector
Chr02.t487 EVM Chr02.g487	Y (0.831)	-	Cytoplasmic effector
Chr02.t489 EVM Chr02.g489	Y (0.731)	-	Cytoplasmic effector
Chr02.t498 EVM Chr02.g498	Y (0.723)	-	Cytoplasmic effector
Chr02.t507 EVM Chr02.g507	Y (0.851)	-	Cytoplasmic effector
Chr02.t508 EVM Chr02.g508	Y (0.621)	-	Cytoplasmic effector
Chr02.t509 EVM Chr02.g509	Y (0.99)	-	Cytoplasmic effector
Chr02.t511 EVM Chr02.g511	Y (0.833)	-	Cytoplasmic effector
Chr02.t515 EVM Chr02.g515	Y (0.644)	-	Cytoplasmic effector
Chr02.t518 EVM Chr02.g518	Y (0.941)	Y (0.681)	Cytoplasmic/apoplastic effector
Chr02.t519 EVM Chr02.g519	Y (0.635)	-	Cytoplasmic effector
Chr02.t522 EVM Chr02.g522	Y (0.929)	-	Cytoplasmic effector
Chr02.t523 EVM Chr02.g523	Y (0.825)	-	Cytoplasmic effector
Chr02.t525 EVM Chr02.g525	Y (0.688)	-	Cytoplasmic effector
Chr02.t531 EVM Chr02.g531	Y (0.71)	-	Cytoplasmic effector
Chr02.t532 EVM Chr02.g532	Y (0.624)	-	Cytoplasmic effector
Chr02.t533 EVM Chr02.g533	Y (0.699)	-	Cytoplasmic effector
Chr02.t537 EVM Chr02.g537	Y (0.852)	-	Cytoplasmic effector
Chr02.t539 EVM Chr02.g539	Y (0.905)	-	Cytoplasmic effector
Chr02.t540 EVM Chr02.g540	Y (0.888)	-	Cytoplasmic effector
Chr02.t545 EVM Chr02.g545	Y (0.989)	-	Cytoplasmic effector
Chr02.t546 EVM Chr02.g546	Y (0.773)	-	Cytoplasmic effector
Chr02.t547 EVM Chr02.g547	Y (0.846)	-	Cytoplasmic effector
Chr02.t552 EVM Chr02.g552	Y (0.787)	-	Cytoplasmic effector
Chr02.t553 EVM Chr02.g553	Y (0.898)	-	Cytoplasmic effector
Chr02.t554 EVM Chr02.g554	Y (0.762)	-	Cytoplasmic effector
Chr02.t557 EVM Chr02.g557	Y (0.95)	-	Cytoplasmic effector
Chr02.t560 EVM Chr02.g560	Y (0.571)	-	Cytoplasmic effector
Chr02.t561 EVM Chr02.g561	-	Y (0.507)	Apoplastic effector
Chr02.t568 EVM Chr02.g568	Y (0.647)	-	Cytoplasmic effector
Chr02.t573 EVM Chr02.g573	Y (0.561)	-	Cytoplasmic effector
Chr02.t574 EVM Chr02.g574	Y (0.619)	-	Cytoplasmic effector
Chr02.t575 EVM Chr02.g575	Y (0.783)	-	Cytoplasmic effector
Chr02.t580 EVM Chr02.g580	Y (0.591)	-	Cytoplasmic effector
Chr02.t581 EVM Chr02.g581	-	Y (0.566)	Apoplastic effector
Chr02.t582 EVM Chr02.g582	Y (0.753)	-	Cytoplasmic effector
Chr02.t585 EVM Chr02.g585	Y (0.715)	-	Cytoplasmic effector
Chr02.t586 EVM Chr02.g586	Y (0.594)	-	Cytoplasmic effector
Chr02.t587 EVM Chr02.g587	Y (0.747)	-	Cytoplasmic effector
Chr02.t590 EVM Chr02.g590	Y (0.798)	-	Cytoplasmic effector
Chr02.t593 EVM Chr02.g593	Y (0.546)	-	Cytoplasmic effector
Chr02.t597 EVM Chr02.g597	Y (0.813)	-	Cytoplasmic effector
Chr02.t598 EVM Chr02.g598	Y (0.84)	-	Cytoplasmic effector
Chr02.t599 EVM Chr02.g599	Y (0.65)	-	Cytoplasmic effector
Chr02.t601 EVM Chr02.g601	Y (0.664)	-	Cytoplasmic effector
Chr02.t606 EVM Chr02.g606	Y (0.624)	-	Cytoplasmic effector
Chr02.t610 EVM Chr02.g610	Y (0.646)	-	Cytoplasmic effector
Chr02.t611 EVM Chr02.g611	Y (0.908)	-	Cytoplasmic effector
Chr02.t612 EVM Chr02.g612	Y (0.627)	-	Cytoplasmic effector
Chr02.t616 EVM Chr02.g616	Y (0.8)	-	Cytoplasmic effector
Chr02.t617 EVM Chr02.g617	Y (0.63)	-	Cytoplasmic effector
Chr02.t619 EVM Chr02.g619	Y (0.897)	-	Cytoplasmic effector
Chr02.t620 EVM Chr02.g620	Y (0.786)	-	Cytoplasmic effector
Chr02.t622 EVM Chr02.g622	Y (0.677)	-	Cytoplasmic effector
Chr02.t625 EVM Chr02.g625	Y (0.57)	-	Cytoplasmic effector
Chr02.t628 EVM Chr02.g628	Y (0.696)	-	Cytoplasmic effector
Chr02.t629 EVM Chr02.g629	Y (0.624)	Y (0.502)	Cytoplasmic/apoplastic effector
Chr02.t630 EVM Chr02.g630	Y (0.667)	-	Cytoplasmic effector
Chr02.t634 EVM Chr02.g634	Y (0.721)	-	Cytoplasmic effector
Chr02.t635 EVM Chr02.g635	Y (0.718)	-	Cytoplasmic effector
Chr02.t636 EVM Chr02.g636	Y (0.87)	-	Cytoplasmic effector
Chr02.t638 EVM Chr02.g638	Y (0.837)	-	Cytoplasmic effector
Chr02.t643 EVM Chr02.g643	Y (0.506)	-	Cytoplasmic effector
Chr02.t646 EVM Chr02.g646	Y (0.72)	-	Cytoplasmic effector
Chr02.t647 EVM Chr02.g647	Y (0.682)	-	Cytoplasmic effector
Chr02.t648 EVM Chr02.g648	Y (0.822)	-	Cytoplasmic effector
Chr02.t649 EVM Chr02.g649	Y (0.808)	-	Cytoplasmic effector
Chr02.t651 EVM Chr02.g651	Y (0.989)	Y (0.56)	Cytoplasmic/apoplastic effector
Chr02.t654 EVM Chr02.g654	Y (0.749)	-	Cytoplasmic effector
Chr02.t656 EVM Chr02.g656	Y (0.838)	-	Cytoplasmic effector
Chr02.t662 EVM Chr02.g662	Y (0.884)	-	Cytoplasmic effector
Chr02.t664 EVM Chr02.g664	Y (0.852)	-	Cytoplasmic effector
Chr02.t667 EVM Chr02.g667	Y (0.61)	-	Cytoplasmic effector
Chr02.t672 EVM Chr02.g672	Y (0.697)	-	Cytoplasmic effector
Chr02.t673 EVM Chr02.g673	Y (0.927)	-	Cytoplasmic effector
Chr02.t676 EVM Chr02.g676	-	Y (0.55)	Apoplastic effector
Chr02.t678 EVM Chr02.g678	Y (0.556)	-	Cytoplasmic effector
Chr02.t682 EVM Chr02.g682	Y (0.56)	-	Cytoplasmic effector
Chr02.t684 EVM Chr02.g684	Y (0.551)	-	Cytoplasmic effector
Chr02.t686 EVM Chr02.g686	Y (0.923)	-	Cytoplasmic effector
Chr02.t688 EVM Chr02.g688	Y (0.893)	-	Cytoplasmic effector
Chr02.t691 EVM Chr02.g691	Y (0.937)	Y (0.626)	Cytoplasmic/apoplastic effector
Chr02.t693 EVM Chr02.g693	Y (0.83)	-	Cytoplasmic effector
Chr02.t697 EVM Chr02.g697	Y (0.61)	-	Cytoplasmic effector
Chr02.t699 EVM Chr02.g699	Y (0.684)	-	Cytoplasmic effector
Chr02.t702 EVM Chr02.g702	Y (0.59)	-	Cytoplasmic effector
Chr02.t704 EVM Chr02.g704	Y (0.687)	-	Cytoplasmic effector
Chr02.t706 EVM Chr02.g706	Y (0.896)	-	Cytoplasmic effector
Chr02.t712 EVM Chr02.g712	Y (0.826)	-	Cytoplasmic effector
Chr02.t716 EVM Chr02.g716	Y (0.53)	Y (0.882)	Apoplastic/cytoplasmic effector
Chr02.t721 EVM Chr02.g721	Y (0.813)	-	Cytoplasmic effector
Chr02.t727 EVM Chr02.g727	Y (0.672)	-	Cytoplasmic effector
Chr02.t737 EVM Chr02.g737	Y (0.717)	-	Cytoplasmic effector
Chr02.t739 EVM Chr02.g739	Y (0.925)	-	Cytoplasmic effector
Chr02.t740 EVM Chr02.g740	Y (0.653)	-	Cytoplasmic effector
Chr02.t743 EVM Chr02.g743	Y (0.571)	-	Cytoplasmic effector
Chr02.t744 EVM Chr02.g744	Y (0.845)	-	Cytoplasmic effector
Chr02.t746 EVM Chr02.g746	Y (0.703)	-	Cytoplasmic effector
Chr02.t748 EVM Chr02.g748	Y (0.635)	-	Cytoplasmic effector
Chr02.t750 EVM Chr02.g750	Y (0.569)	-	Cytoplasmic effector
Chr02.t752 EVM Chr02.g752	Y (0.813)	-	Cytoplasmic effector
Chr02.t753 EVM Chr02.g753	Y (0.724)	-	Cytoplasmic effector
Chr02.t756 EVM Chr02.g756	Y (0.721)	-	Cytoplasmic effector
Chr02.t757 EVM Chr02.g757	-	Y (0.54)	Apoplastic effector
Chr02.t761 EVM Chr02.g761	Y (0.709)	-	Cytoplasmic effector
Chr02.t762 EVM Chr02.g762	Y (0.741)	-	Cytoplasmic effector
Chr02.t763 EVM Chr02.g763	Y (0.83)	-	Cytoplasmic effector
Chr02.t764 EVM Chr02.g764	Y (0.843)	-	Cytoplasmic effector
Chr02.t765 EVM Chr02.g765	Y (0.805)	-	Cytoplasmic effector
Chr02.t767 EVM Chr02.g767	-	Y (0.669)	Apoplastic effector
Chr02.t768 EVM Chr02.g768	Y (0.752)	-	Cytoplasmic effector
Chr02.t769 EVM Chr02.g769	Y (0.834)	-	Cytoplasmic effector
Chr02.t770 EVM Chr02.g770	Y (0.694)	-	Cytoplasmic effector
Chr02.t775 EVM Chr02.g775	Y (0.641)	-	Cytoplasmic effector
Chr02.t778 EVM Chr02.g778	Y (0.99)	Y (0.589)	Cytoplasmic/apoplastic effector
Chr02.t780 EVM Chr02.g780	Y (0.58)	-	Cytoplasmic effector
Chr02.t781 EVM Chr02.g781	Y (0.821)	-	Cytoplasmic effector
Chr02.t784 EVM Chr02.g784	Y (0.694)	-	Cytoplasmic effector
Chr02.t786 EVM Chr02.g786	Y (0.643)	-	Cytoplasmic effector
Chr02.t790 EVM Chr02.g790	Y (0.57)	-	Cytoplasmic effector
Chr02.t791 EVM Chr02.g791	Y (0.74)	-	Cytoplasmic effector
Chr02.t796 EVM Chr02.g796	Y (0.722)	-	Cytoplasmic effector
Chr02.t798 EVM Chr02.g798	Y (0.827)	-	Cytoplasmic effector
Chr02.t801 EVM Chr02.g801	Y (0.723)	-	Cytoplasmic effector
Chr02.t803 EVM Chr02.g803	-	Y (0.705)	Apoplastic effector
Chr02.t804 EVM Chr02.g804	Y (0.823)	-	Cytoplasmic effector
Chr02.t805 EVM Chr02.g805	Y (0.506)	-	Cytoplasmic effector
Chr02.t809 EVM Chr02.g809	Y (0.535)	-	Cytoplasmic effector
Chr02.t810 EVM Chr02.g810	Y (0.858)	-	Cytoplasmic effector
Chr02.t812 EVM Chr02.g812	Y (0.641)	-	Cytoplasmic effector
Chr02.t813 EVM Chr02.g813	Y (0.716)	-	Cytoplasmic effector
Chr02.t814 EVM Chr02.g814	Y (0.564)	-	Cytoplasmic effector
Chr02.t821 EVM Chr02.g821	Y (0.685)	-	Cytoplasmic effector
Chr02.t822 EVM Chr02.g822	Y (0.909)	-	Cytoplasmic effector
Chr02.t827 EVM Chr02.g827	Y (0.952)	-	Cytoplasmic effector
Chr02.t830 EVM Chr02.g830	Y (0.675)	-	Cytoplasmic effector
Chr02.t835 EVM Chr02.g835	Y (0.858)	-	Cytoplasmic effector
Chr02.t836 EVM Chr02.g836	Y (0.64)	-	Cytoplasmic effector
Chr02.t841 EVM Chr02.g841	Y (0.512)	-	Cytoplasmic effector
Chr02.t843 EVM Chr02.g843	Y (0.834)	-	Cytoplasmic effector
Chr02.t844 EVM Chr02.g844	Y (0.71)	-	Cytoplasmic effector
Chr02.t845 EVM Chr02.g845	Y (0.787)	-	Cytoplasmic effector
Chr02.t850 EVM Chr02.g850	Y (0.656)	-	Cytoplasmic effector
Chr02.t854 EVM Chr02.g854	Y (0.87)	-	Cytoplasmic effector
Chr02.t856 EVM Chr02.g856	Y (0.788)	-	Cytoplasmic effector
Chr03.t9 EVM Chr03.g9	Y (0.863)	-	Cytoplasmic effector
Chr03.t10 EVM Chr03.g10	Y (0.606)	-	Cytoplasmic effector
Chr03.t13 EVM Chr03.g13	Y (0.711)	-	Cytoplasmic effector
Chr03.t14 EVM Chr03.g14	Y (0.734)	-	Cytoplasmic effector
Chr03.t15 EVM Chr03.g15	Y (0.605)	-	Cytoplasmic effector
Chr03.t17 EVM Chr03.g17	Y (0.988)	-	Cytoplasmic effector
Chr03.t19 EVM Chr03.g19	Y (0.74)	-	Cytoplasmic effector
Chr03.t20 EVM Chr03.g20	Y (0.771)	-	Cytoplasmic effector
Chr03.t21 EVM Chr03.g21	Y (0.755)	-	Cytoplasmic effector
Chr03.t23 EVM Chr03.g23	Y (0.969)	-	Cytoplasmic effector
Chr03.t26 EVM Chr03.g26	Y (0.643)	-	Cytoplasmic effector
Chr03.t27 EVM Chr03.g27	Y (0.54)	-	Cytoplasmic effector
Chr03.t28 EVM Chr03.g28	Y (0.866)	-	Cytoplasmic effector
Chr03.t29 EVM Chr03.g29	Y (0.997)	-	Cytoplasmic effector
Chr03.t30 EVM Chr03.g30	Y (0.782)	-	Cytoplasmic effector
Chr03.t31 EVM Chr03.g31	Y (0.5)	-	Cytoplasmic effector
Chr03.t32 EVM Chr03.g32	Y (0.892)	-	Cytoplasmic effector
Chr03.t33 EVM Chr03.g33	Y (0.753)	-	Cytoplasmic effector
Chr03.t36 EVM Chr03.g36	Y (0.829)	-	Cytoplasmic effector
Chr03.t37 EVM Chr03.g37	Y (0.875)	-	Cytoplasmic effector
Chr03.t39 EVM Chr03.g39	Y (0.667)	-	Cytoplasmic effector
Chr03.t40 EVM Chr03.g40	Y (0.868)	Y (0.631)	Cytoplasmic/apoplastic effector
Chr03.t42 EVM Chr03.g42	Y (0.861)	-	Cytoplasmic effector
Chr03.t43 EVM Chr03.g43	Y (0.941)	-	Cytoplasmic effector
Chr03.t45 EVM Chr03.g45	Y (0.877)	-	Cytoplasmic effector
Chr03.t46 EVM Chr03.g46	Y (0.629)	-	Cytoplasmic effector
Chr03.t48 EVM Chr03.g48	Y (0.928)	-	Cytoplasmic effector
Chr03.t49 EVM Chr03.g49	Y (0.732)	-	Cytoplasmic effector
Chr03.t52 EVM Chr03.g52	-	Y (0.533)	Apoplastic effector
Chr03.t53 EVM Chr03.g53	Y (0.711)	-	Cytoplasmic effector
Chr03.t57 EVM Chr03.g57	Y (0.686)	-	Cytoplasmic effector
Chr03.t60 EVM Chr03.g60	Y (0.662)	-	Cytoplasmic effector
Chr03.t61 EVM Chr03.g61	Y (0.75)	-	Cytoplasmic effector
Chr03.t62 EVM Chr03.g62	Y (0.662)	-	Cytoplasmic effector
Chr03.t63 EVM Chr03.g63	Y (0.5)	-	Cytoplasmic effector
Chr03.t65 EVM Chr03.g65	Y (0.86)	-	Cytoplasmic effector
Chr03.t69 EVM Chr03.g69	Y (0.555)	-	Cytoplasmic effector
Chr03.t70 EVM Chr03.g70	Y (0.852)	-	Cytoplasmic effector
Chr03.t73 EVM Chr03.g73	Y (0.535)	-	Cytoplasmic effector
Chr03.t79 EVM Chr03.g79	Y (0.82)	-	Cytoplasmic effector
Chr03.t81 EVM Chr03.g81	Y (0.796)	-	Cytoplasmic effector
Chr03.t82 EVM Chr03.g82	Y (0.891)	-	Cytoplasmic effector
Chr03.t85 EVM Chr03.g85	Y (0.58)	-	Cytoplasmic effector
Chr03.t89 EVM Chr03.g89	Y (0.705)	-	Cytoplasmic effector
Chr03.t90 EVM Chr03.g90	-	Y (0.533)	Apoplastic effector
Chr03.t92 EVM Chr03.g92	Y (0.736)	-	Cytoplasmic effector
Chr03.t93 EVM Chr03.g93	-	Y (0.582)	Apoplastic effector
Chr03.t94 EVM Chr03.g94	Y (0.67)	-	Cytoplasmic effector
Chr03.t97 EVM Chr03.g97	Y (0.829)	-	Cytoplasmic effector
Chr03.t99 EVM Chr03.g99	Y (0.832)	-	Cytoplasmic effector
Chr03.t100 EVM Chr03.g100	Y (0.827)	-	Cytoplasmic effector
Chr03.t105 EVM Chr03.g105	Y (0.821)	-	Cytoplasmic effector
Chr03.t110 EVM Chr03.g110	Y (0.513)	-	Cytoplasmic effector
Chr03.t112 EVM Chr03.g112	Y (0.934)	-	Cytoplasmic effector
Chr03.t114 EVM Chr03.g114	Y (0.946)	-	Cytoplasmic effector
Chr03.t115 EVM Chr03.g115	Y (0.802)	-	Cytoplasmic effector
Chr03.t116 EVM Chr03.g116	-	Y (0.602)	Apoplastic effector
Chr03.t118 EVM Chr03.g118	-	Y (0.597)	Apoplastic effector
Chr03.t121 EVM Chr03.g121	Y (0.569)	-	Cytoplasmic effector
Chr03.t123 EVM Chr03.g123	Y (0.788)	-	Cytoplasmic effector
Chr03.t126 EVM Chr03.g126	Y (0.932)	-	Cytoplasmic effector
Chr03.t128 EVM Chr03.g128	Y (0.99)	-	Cytoplasmic effector
Chr03.t129 EVM Chr03.g129	Y (0.775)	-	Cytoplasmic effector
Chr03.t131 EVM Chr03.g131	Y (0.885)	-	Cytoplasmic effector
Chr03.t136 EVM Chr03.g136	Y (0.647)	-	Cytoplasmic effector
Chr03.t137 EVM Chr03.g137	Y (0.931)	-	Cytoplasmic effector
Chr03.t138 EVM Chr03.g138	Y (0.618)	-	Cytoplasmic effector
Chr03.t140 EVM Chr03.g140	Y (0.916)	-	Cytoplasmic effector
Chr03.t141 EVM Chr03.g141	Y (0.99)	-	Cytoplasmic effector
Chr03.t142 EVM Chr03.g142	Y (0.812)	-	Cytoplasmic effector
Chr03.t143 EVM Chr03.g143	Y (0.736)	-	Cytoplasmic effector
Chr03.t153 EVM Chr03.g153	Y (0.59)	-	Cytoplasmic effector
Chr03.t155 EVM Chr03.g155	Y (0.513)	-	Cytoplasmic effector
Chr03.t156 EVM Chr03.g156	Y (0.518)	-	Cytoplasmic effector
Chr03.t158 EVM Chr03.g158	Y (0.669)	-	Cytoplasmic effector
Chr03.t159 EVM Chr03.g159	Y (0.731)	-	Cytoplasmic effector
Chr03.t160 EVM Chr03.g160	Y (0.67)	-	Cytoplasmic effector
Chr03.t162 EVM Chr03.g162	Y (0.917)	-	Cytoplasmic effector
Chr03.t164 EVM Chr03.g164	Y (0.595)	-	Cytoplasmic effector
Chr03.t168 EVM Chr03.g168	-	Y (0.594)	Apoplastic effector
Chr03.t170 EVM Chr03.g170	Y (0.563)	-	Cytoplasmic effector
Chr03.t173 EVM Chr03.g173	Y (0.788)	-	Cytoplasmic effector
Chr03.t175 EVM Chr03.g175	Y (0.67)	-	Cytoplasmic effector
Chr03.t177 EVM Chr03.g177	Y (0.549)	-	Cytoplasmic effector
Chr03.t178 EVM Chr03.g178	Y (0.506)	-	Cytoplasmic effector
Chr03.t180 EVM Chr03.g180	Y (0.769)	-	Cytoplasmic effector
Chr03.t181 EVM Chr03.g181	Y (0.655)	-	Cytoplasmic effector
Chr03.t183 EVM Chr03.g183	Y (0.93)	-	Cytoplasmic effector
Chr03.t184 EVM Chr03.g184	Y (0.578)	-	Cytoplasmic effector
Chr03.t185 EVM Chr03.g185	Y (0.674)	-	Cytoplasmic effector
Chr03.t190 EVM Chr03.g190	Y (0.928)	-	Cytoplasmic effector
Chr03.t192 EVM Chr03.g192	Y (0.742)	-	Cytoplasmic effector
Chr03.t195 EVM Chr03.g195	-	Y (0.634)	Apoplastic effector
Chr03.t196 EVM Chr03.g196	Y (0.636)	-	Cytoplasmic effector
Chr03.t198 EVM Chr03.g198	-	Y (0.624)	Apoplastic effector
Chr03.t199 EVM Chr03.g199	Y (0.548)	-	Cytoplasmic effector
Chr03.t203 EVM Chr03.g203	Y (0.783)	-	Cytoplasmic effector
Chr03.t211 EVM Chr03.g211	Y (0.767)	-	Cytoplasmic effector
Chr03.t214 EVM Chr03.g214	Y (0.834)	-	Cytoplasmic effector
Chr03.t215 EVM Chr03.g215	Y (0.574)	-	Cytoplasmic effector
Chr03.t216 EVM Chr03.g216	Y (0.752)	-	Cytoplasmic effector
Chr03.t219 EVM Chr03.g219	Y (0.574)	-	Cytoplasmic effector
Chr03.t222 EVM Chr03.g222	Y (0.85)	-	Cytoplasmic effector
Chr03.t226 EVM Chr03.g226	Y (0.802)	-	Cytoplasmic effector
Chr03.t229 EVM Chr03.g229	Y (0.725)	-	Cytoplasmic effector
Chr03.t235 EVM Chr03.g235	Y (0.633)	-	Cytoplasmic effector
Chr03.t238 EVM Chr03.g238	Y (0.917)	-	Cytoplasmic effector
Chr03.t239 EVM Chr03.g239	-	Y (0.723)	Apoplastic effector
Chr03.t243 EVM Chr03.g243	Y (0.753)	-	Cytoplasmic effector
Chr03.t245 EVM Chr03.g245	Y (0.769)	-	Cytoplasmic effector
Chr03.t246 EVM Chr03.g246	Y (0.952)	-	Cytoplasmic effector
Chr03.t247 EVM Chr03.g247	Y (0.684)	-	Cytoplasmic effector
Chr03.t250 EVM Chr03.g250	Y (0.881)	-	Cytoplasmic effector
Chr03.t252 EVM Chr03.g252	Y (0.696)	-	Cytoplasmic effector
Chr03.t253 EVM Chr03.g253	Y (0.585)	-	Cytoplasmic effector
Chr03.t254 EVM Chr03.g254	Y (0.591)	-	Cytoplasmic effector
Chr03.t255 EVM Chr03.g255	Y (0.769)	-	Cytoplasmic effector
Chr03.t256 EVM Chr03.g256	Y (0.838)	-	Cytoplasmic effector
Chr03.t257 EVM Chr03.g257	Y (0.735)	-	Cytoplasmic effector
Chr03.t258 EVM Chr03.g258	Y (0.831)	-	Cytoplasmic effector
Chr03.t264 EVM Chr03.g264	-	Y (0.926)	Apoplastic effector
Chr03.t265 EVM Chr03.g265	Y (0.851)	-	Cytoplasmic effector
Chr03.t266 EVM Chr03.g266	Y (0.8)	-	Cytoplasmic effector
Chr03.t267 EVM Chr03.g267	Y (0.886)	-	Cytoplasmic effector
Chr03.t272 EVM Chr03.g272	-	Y (0.803)	Apoplastic effector
Chr03.t287 EVM Chr03.g287	Y (0.93)	-	Cytoplasmic effector
Chr03.t288 EVM Chr03.g288	Y (0.872)	-	Cytoplasmic effector
Chr03.t289 EVM Chr03.g289	Y (0.987)	-	Cytoplasmic effector
Chr03.t290 EVM Chr03.g290	Y (0.856)	-	Cytoplasmic effector
Chr03.t293 EVM Chr03.g293	Y (0.859)	-	Cytoplasmic effector
Chr03.t294 EVM Chr03.g294	Y (0.742)	-	Cytoplasmic effector
Chr03.t298 EVM Chr03.g298	Y (0.927)	-	Cytoplasmic effector
Chr03.t299 EVM Chr03.g299	Y (0.544)	-	Cytoplasmic effector
Chr03.t303 EVM Chr03.g303	Y (0.78)	-	Cytoplasmic effector
Chr03.t304 EVM Chr03.g304	Y (0.584)	Y (0.561)	Cytoplasmic/apoplastic effector
Chr03.t305 EVM Chr03.g305	Y (0.79)	-	Cytoplasmic effector
Chr03.t309 EVM Chr03.g309	Y (0.752)	-	Cytoplasmic effector
Chr03.t313 EVM Chr03.g313	Y (0.612)	-	Cytoplasmic effector
Chr03.t316 EVM Chr03.g316	Y (0.547)	-	Cytoplasmic effector
Chr03.t318 EVM Chr03.g318	Y (0.685)	-	Cytoplasmic effector
Chr03.t319 EVM Chr03.g319	Y (0.99)	-	Cytoplasmic effector
Chr03.t322 EVM Chr03.g322	Y (0.891)	-	Cytoplasmic effector
Chr03.t332 EVM Chr03.g332	Y (0.521)	-	Cytoplasmic effector
Chr03.t336 EVM Chr03.g336	Y (0.951)	-	Cytoplasmic effector
Chr03.t339 EVM Chr03.g339	Y (0.927)	-	Cytoplasmic effector
Chr03.t340 EVM Chr03.g340	Y (0.765)	-	Cytoplasmic effector
Chr03.t342 EVM Chr03.g342	Y (0.68)	-	Cytoplasmic effector
Chr03.t344 EVM Chr03.g344	Y (0.731)	-	Cytoplasmic effector
Chr03.t347 EVM Chr03.g347	Y (0.699)	-	Cytoplasmic effector
Chr03.t348 EVM Chr03.g348	Y (0.86)	-	Cytoplasmic effector
Chr03.t349 EVM Chr03.g349	Y (0.617)	-	Cytoplasmic effector
Chr03.t350 EVM Chr03.g350	Y (0.539)	-	Cytoplasmic effector
Chr03.t352 EVM Chr03.g352	Y (0.527)	-	Cytoplasmic effector
Chr03.t355 EVM Chr03.g355	Y (0.506)	-	Cytoplasmic effector
Chr03.t365 EVM Chr03.g365	Y (0.776)	-	Cytoplasmic effector
Chr03.t366 EVM Chr03.g366	Y (0.638)	-	Cytoplasmic effector
Chr03.t368 EVM Chr03.g368	Y (0.549)	-	Cytoplasmic effector
Chr03.t376 EVM Chr03.g376	Y (0.644)	-	Cytoplasmic effector
Chr03.t377 EVM Chr03.g377	Y (0.518)	-	Cytoplasmic effector
Chr03.t379 EVM Chr03.g379	Y (0.955)	-	Cytoplasmic effector
Chr03.t380 EVM Chr03.g380	Y (0.785)	-	Cytoplasmic effector
Chr03.t381 EVM Chr03.g381	Y (0.656)	-	Cytoplasmic effector
Chr03.t387 EVM Chr03.g387	Y (0.887)	-	Cytoplasmic effector
Chr03.t388 EVM Chr03.g388	-	Y (0.557)	Apoplastic effector
Chr03.t389 EVM Chr03.g389	Y (0.716)	-	Cytoplasmic effector
Chr03.t390 EVM Chr03.g390	Y (0.619)	Y (0.502)	Cytoplasmic/apoplastic effector
Chr03.t391 EVM Chr03.g391	Y (0.825)	-	Cytoplasmic effector
Chr03.t392 EVM Chr03.g392	Y (0.693)	-	Cytoplasmic effector
Chr03.t394 EVM Chr03.g394	Y (0.667)	-	Cytoplasmic effector
Chr03.t396 EVM Chr03.g396	Y (0.738)	-	Cytoplasmic effector
Chr03.t397 EVM Chr03.g397	Y (0.833)	-	Cytoplasmic effector
Chr03.t406 EVM Chr03.g406	Y (0.702)	-	Cytoplasmic effector
Chr03.t412 EVM Chr03.g412	Y (0.844)	Y (0.548)	Cytoplasmic/apoplastic effector
Chr03.t413 EVM Chr03.g413	Y (0.518)	Y (0.501)	Cytoplasmic/apoplastic effector
Chr03.t417 EVM Chr03.g417	-	Y (0.606)	Apoplastic effector
Chr03.t419 EVM Chr03.g419	Y (0.864)	-	Cytoplasmic effector
Chr03.t420 EVM Chr03.g420	Y (0.872)	-	Cytoplasmic effector
Chr03.t421 EVM Chr03.g421	Y (0.804)	-	Cytoplasmic effector
Chr03.t423 EVM Chr03.g423	Y (0.576)	-	Cytoplasmic effector
Chr03.t424 EVM Chr03.g424	Y (0.847)	-	Cytoplasmic effector
Chr03.t429 EVM Chr03.g429	Y (0.696)	-	Cytoplasmic effector
Chr03.t430 EVM Chr03.g430	Y (0.989)	-	Cytoplasmic effector
Chr03.t433 EVM Chr03.g433	Y (0.723)	-	Cytoplasmic effector
Chr03.t434 EVM Chr03.g434	Y (0.931)	-	Cytoplasmic effector
Chr03.t436 EVM Chr03.g436	Y (0.943)	-	Cytoplasmic effector
Chr03.t438 EVM Chr03.g438	Y (0.801)	-	Cytoplasmic effector
Chr03.t439 EVM Chr03.g439	Y (0.775)	-	Cytoplasmic effector
Chr03.t442 EVM Chr03.g442	-	Y (0.716)	Apoplastic effector
Chr03.t446 EVM Chr03.g446	Y (0.751)	-	Cytoplasmic effector
Chr03.t447 EVM Chr03.g447	Y (0.838)	-	Cytoplasmic effector
Chr03.t452 EVM Chr03.g452	Y (0.684)	-	Cytoplasmic effector
Chr03.t453 EVM Chr03.g453	Y (0.834)	-	Cytoplasmic effector
Chr03.t456 EVM Chr03.g456	Y (0.81)	-	Cytoplasmic effector
Chr03.t459 EVM Chr03.g459	Y (0.951)	-	Cytoplasmic effector
Chr03.t462 EVM Chr03.g462	Y (0.914)	-	Cytoplasmic effector
Chr03.t464 EVM Chr03.g464	Y (0.574)	-	Cytoplasmic effector
Chr03.t465 EVM Chr03.g465	Y (0.932)	-	Cytoplasmic effector
Chr03.t467 EVM Chr03.g467	Y (0.549)	-	Cytoplasmic effector
Chr03.t469 EVM Chr03.g469	-	Y (0.5)	Apoplastic effector
Chr03.t470 EVM Chr03.g470	Y (0.585)	-	Cytoplasmic effector
Chr03.t471 EVM Chr03.g471	Y (0.61)	-	Cytoplasmic effector
Chr03.t474 EVM Chr03.g474	Y (0.68)	-	Cytoplasmic effector
Chr03.t475 EVM Chr03.g475	Y (0.598)	-	Cytoplasmic effector
Chr03.t477 EVM Chr03.g477	Y (0.751)	-	Cytoplasmic effector
Chr03.t482 EVM Chr03.g482	Y (0.595)	-	Cytoplasmic effector
Chr03.t486 EVM Chr03.g486	Y (0.75)	-	Cytoplasmic effector
Chr03.t489 EVM Chr03.g489	-	Y (0.609)	Apoplastic effector
Chr03.t491 EVM Chr03.g491	Y (0.803)	-	Cytoplasmic effector
Chr03.t492 EVM Chr03.g492	-	Y (0.545)	Apoplastic effector
Chr03.t494 EVM Chr03.g494	Y (0.532)	-	Cytoplasmic effector
Chr03.t495 EVM Chr03.g495	Y (0.68)	-	Cytoplasmic effector
Chr03.t498 EVM Chr03.g498	Y (0.516)	-	Cytoplasmic effector
Chr03.t500 EVM Chr03.g500	Y (0.777)	-	Cytoplasmic effector
Chr03.t507 EVM Chr03.g507	Y (0.703)	-	Cytoplasmic effector
Chr03.t510 EVM Chr03.g510	Y (0.889)	-	Cytoplasmic effector
Chr03.t516 EVM Chr03.g516	Y (0.799)	-	Cytoplasmic effector
Chr03.t517 EVM Chr03.g517	Y (0.922)	-	Cytoplasmic effector
Chr03.t518 EVM Chr03.g518	Y (0.756)	-	Cytoplasmic effector
Chr03.t519 EVM Chr03.g519	Y (0.852)	-	Cytoplasmic effector
Chr03.t522 EVM Chr03.g522	Y (0.93)	-	Cytoplasmic effector
Chr03.t523 EVM Chr03.g523	Y (0.788)	-	Cytoplasmic effector
Chr03.t524 EVM Chr03.g524	Y (0.632)	-	Cytoplasmic effector
Chr03.t528 EVM Chr03.g528	Y (0.682)	-	Cytoplasmic effector
Chr03.t529 EVM Chr03.g529	Y (0.526)	Y (0.73)	Apoplastic/cytoplasmic effector
Chr03.t532 EVM Chr03.g532	Y (0.828)	-	Cytoplasmic effector
Chr03.t533 EVM Chr03.g533	Y (0.93)	-	Cytoplasmic effector
Chr03.t535 EVM Chr03.g535	Y (0.793)	-	Cytoplasmic effector
Chr03.t538 EVM Chr03.g538	-	Y (0.733)	Apoplastic effector
Chr03.t539 EVM Chr03.g539	Y (0.786)	-	Cytoplasmic effector
Chr03.t541 EVM Chr03.g541	Y (0.792)	-	Cytoplasmic effector
Chr03.t542 EVM Chr03.g542	Y (0.592)	-	Cytoplasmic effector
Chr03.t543 EVM Chr03.g543	Y (0.67)	-	Cytoplasmic effector
Chr03.t544 EVM Chr03.g544	Y (0.922)	-	Cytoplasmic effector
Chr03.t545 EVM Chr03.g545	Y (0.779)	-	Cytoplasmic effector
Chr03.t546 EVM Chr03.g546	Y (0.933)	-	Cytoplasmic effector
Chr03.t549 EVM Chr03.g549	Y (0.501)	-	Cytoplasmic effector
Chr03.t553 EVM Chr03.g553	Y (0.543)	-	Cytoplasmic effector
Chr03.t555 EVM Chr03.g555	Y (0.872)	-	Cytoplasmic effector
Chr03.t556 EVM Chr03.g556	-	Y (0.577)	Apoplastic effector
Chr03.t558 EVM Chr03.g558	Y (0.632)	-	Cytoplasmic effector
Chr03.t560 EVM Chr03.g560	Y (0.809)	-	Cytoplasmic effector
Chr03.t562 EVM Chr03.g562	Y (0.892)	-	Cytoplasmic effector
Chr03.t564 EVM Chr03.g564	Y (0.89)	-	Cytoplasmic effector
Chr03.t565 EVM Chr03.g565	Y (0.775)	-	Cytoplasmic effector
Chr03.t566 EVM Chr03.g566	Y (0.862)	-	Cytoplasmic effector
Chr03.t567 EVM Chr03.g567	Y (0.522)	-	Cytoplasmic effector
Chr03.t571 EVM Chr03.g571	Y (0.777)	Y (0.559)	Cytoplasmic/apoplastic effector
Chr03.t575 EVM Chr03.g575	Y (0.668)	-	Cytoplasmic effector
Chr03.t578 EVM Chr03.g578	Y (0.889)	-	Cytoplasmic effector
Chr03.t579 EVM Chr03.g579	Y (0.801)	-	Cytoplasmic effector
Chr03.t582 EVM Chr03.g582	Y (0.593)	-	Cytoplasmic effector
Chr03.t584 EVM Chr03.g584	Y (0.797)	-	Cytoplasmic effector
Chr03.t585 EVM Chr03.g585	Y (0.846)	-	Cytoplasmic effector
Chr03.t586 EVM Chr03.g586	Y (0.522)	Y (0.905)	Apoplastic/cytoplasmic effector
Chr03.t587 EVM Chr03.g587	Y (0.762)	-	Cytoplasmic effector
Chr03.t589 EVM Chr03.g589	Y (0.84)	Y (0.672)	Cytoplasmic/apoplastic effector
Chr03.t590 EVM Chr03.g590	Y (0.676)	-	Cytoplasmic effector
Chr03.t591 EVM Chr03.g591	Y (0.55)	-	Cytoplasmic effector
Chr03.t592 EVM Chr03.g592	Y (0.57)	-	Cytoplasmic effector
Chr03.t593 EVM Chr03.g593	Y (0.661)	-	Cytoplasmic effector
Chr03.t598 EVM Chr03.g598	-	Y (0.574)	Apoplastic effector
Chr03.t604 EVM Chr03.g604	Y (0.759)	-	Cytoplasmic effector
Chr03.t606 EVM Chr03.g606	Y (0.675)	-	Cytoplasmic effector
Chr03.t608 EVM Chr03.g608	Y (0.56)	-	Cytoplasmic effector
Chr03.t609 EVM Chr03.g609	Y (0.969)	-	Cytoplasmic effector
Chr03.t611 EVM Chr03.g611	-	Y (0.658)	Apoplastic effector
Chr03.t612 EVM Chr03.g612	Y (0.702)	-	Cytoplasmic effector
Chr03.t613 EVM Chr03.g613	Y (0.733)	-	Cytoplasmic effector
Chr03.t614 EVM Chr03.g614	Y (0.875)	-	Cytoplasmic effector
Chr03.t619 EVM Chr03.g619	Y (0.663)	-	Cytoplasmic effector
Chr03.t620 EVM Chr03.g620	Y (0.891)	-	Cytoplasmic effector
Chr03.t621 EVM Chr03.g621	Y (0.793)	-	Cytoplasmic effector
Chr03.t623 EVM Chr03.g623	Y (0.767)	-	Cytoplasmic effector
Chr03.t625 EVM Chr03.g625	Y (0.617)	-	Cytoplasmic effector
Chr03.t626 EVM Chr03.g626	Y (0.751)	-	Cytoplasmic effector
Chr03.t628 EVM Chr03.g628	Y (0.656)	-	Cytoplasmic effector
Chr03.t633 EVM Chr03.g633	Y (0.741)	-	Cytoplasmic effector
Chr03.t635 EVM Chr03.g635	Y (0.618)	-	Cytoplasmic effector
Chr03.t639 EVM Chr03.g639	Y (0.872)	-	Cytoplasmic effector
Chr03.t641 EVM Chr03.g641	Y (0.77)	-	Cytoplasmic effector
Chr03.t642 EVM Chr03.g642	Y (0.5)	-	Cytoplasmic effector
Chr03.t643 EVM Chr03.g643	Y (0.801)	-	Cytoplasmic effector
Chr03.t644 EVM Chr03.g644	Y (0.986)	-	Cytoplasmic effector
Chr03.t647 EVM Chr03.g647	-	Y (0.605)	Apoplastic effector
Chr03.t648 EVM Chr03.g648	Y (0.711)	-	Cytoplasmic effector
Chr03.t650 EVM Chr03.g650	Y (0.744)	-	Cytoplasmic effector
Chr03.t652 EVM Chr03.g652	Y (0.783)	-	Cytoplasmic effector
Chr03.t653 EVM Chr03.g653	Y (0.59)	-	Cytoplasmic effector
Chr03.t655 EVM Chr03.g655	Y (0.859)	-	Cytoplasmic effector
Chr03.t658 EVM Chr03.g658	Y (0.726)	-	Cytoplasmic effector
Chr03.t661 EVM Chr03.g661	Y (0.785)	-	Cytoplasmic effector
Chr03.t663 EVM Chr03.g663	Y (0.956)	-	Cytoplasmic effector
Chr03.t665 EVM Chr03.g665	Y (0.519)	-	Cytoplasmic effector
Chr03.t669 EVM Chr03.g669	Y (0.582)	-	Cytoplasmic effector
Chr03.t671 EVM Chr03.g671	Y (0.766)	-	Cytoplasmic effector
Chr03.t674 EVM Chr03.g674	-	Y (0.535)	Apoplastic effector
Chr03.t675 EVM Chr03.g675	Y (0.625)	-	Cytoplasmic effector
Chr03.t678 EVM Chr03.g678	Y (0.635)	-	Cytoplasmic effector
Chr03.t684 EVM Chr03.g684	Y (0.559)	-	Cytoplasmic effector
Chr03.t686 EVM Chr03.g686	Y (0.788)	-	Cytoplasmic effector
Chr03.t688 EVM Chr03.g688	Y (0.827)	-	Cytoplasmic effector
Chr03.t689 EVM Chr03.g689	Y (0.695)	-	Cytoplasmic effector
Chr03.t690 EVM Chr03.g690	-	Y (0.821)	Apoplastic effector
Chr03.t693 EVM Chr03.g693	Y (0.551)	-	Cytoplasmic effector
Chr03.t695 EVM Chr03.g695	Y (0.57)	Y (0.705)	Apoplastic/cytoplasmic effector
Chr03.t697 EVM Chr03.g697	-	Y (0.547)	Apoplastic effector
Chr03.t707 EVM Chr03.g707	Y (0.809)	-	Cytoplasmic effector
Chr03.t708 EVM Chr03.g708	Y (0.924)	-	Cytoplasmic effector
Chr03.t709 EVM Chr03.g709	Y (0.935)	-	Cytoplasmic effector
Chr03.t710 EVM Chr03.g710	Y (0.803)	-	Cytoplasmic effector
Chr03.t711 EVM Chr03.g711	Y (0.617)	-	Cytoplasmic effector
Chr03.t712 EVM Chr03.g712	Y (0.831)	-	Cytoplasmic effector
Chr03.t716 EVM Chr03.g716	Y (0.819)	-	Cytoplasmic effector
Chr03.t718 EVM Chr03.g718	Y (0.891)	-	Cytoplasmic effector
Chr03.t719 EVM Chr03.g719	Y (0.574)	-	Cytoplasmic effector
Chr03.t724 EVM Chr03.g724	Y (0.717)	-	Cytoplasmic effector
Chr03.t726 EVM Chr03.g726	Y (0.605)	-	Cytoplasmic effector
Chr03.t728 EVM Chr03.g728	-	Y (0.614)	Apoplastic effector
Chr03.t729 EVM Chr03.g729	Y (0.718)	-	Cytoplasmic effector
Chr03.t731 EVM Chr03.g731	Y (0.553)	-	Cytoplasmic effector
Chr03.t732 EVM Chr03.g732	Y (0.812)	-	Cytoplasmic effector
Chr03.t733 EVM Chr03.g733	Y (0.626)	-	Cytoplasmic effector
Chr03.t736 EVM Chr03.g736	Y (0.526)	-	Cytoplasmic effector
Chr03.t738 EVM Chr03.g738	Y (0.717)	-	Cytoplasmic effector
Chr03.t740 EVM Chr03.g740	-	Y (0.777)	Apoplastic effector
Chr03.t741 EVM Chr03.g741	Y (0.638)	-	Cytoplasmic effector
Chr03.t743 EVM Chr03.g743	Y (0.699)	-	Cytoplasmic effector
Chr03.t744 EVM Chr03.g744	-	Y (0.697)	Apoplastic effector
Chr03.t745 EVM Chr03.g745	Y (0.667)	-	Cytoplasmic effector
Chr03.t746 EVM Chr03.g746	Y (0.991)	Y (0.562)	Cytoplasmic/apoplastic effector
Chr03.t750 EVM Chr03.g750	Y (0.62)	-	Cytoplasmic effector
Chr03.t751 EVM Chr03.g751	Y (0.551)	-	Cytoplasmic effector
Chr03.t755 EVM Chr03.g755	Y (0.538)	-	Cytoplasmic effector
Chr03.t756 EVM Chr03.g756	Y (0.665)	-	Cytoplasmic effector
Chr03.t757 EVM Chr03.g757	Y (0.537)	-	Cytoplasmic effector
Chr03.t762 EVM Chr03.g762	Y (0.771)	-	Cytoplasmic effector
Chr03.t764 EVM Chr03.g764	Y (0.706)	-	Cytoplasmic effector
Chr03.t767 EVM Chr03.g767	Y (0.618)	-	Cytoplasmic effector
Chr03.t768 EVM Chr03.g768	Y (0.925)	-	Cytoplasmic effector
Chr03.t773 EVM Chr03.g773	Y (0.732)	-	Cytoplasmic effector
Chr03.t774 EVM Chr03.g774	Y (0.821)	-	Cytoplasmic effector
Chr03.t777 EVM Chr03.g777	Y (0.664)	-	Cytoplasmic effector
Chr03.t780 EVM Chr03.g780	Y (0.517)	-	Cytoplasmic effector
Chr03.t781 EVM Chr03.g781	Y (0.641)	-	Cytoplasmic effector
Chr03.t783 EVM Chr03.g783	Y (0.923)	-	Cytoplasmic effector
Chr03.t784 EVM Chr03.g784	Y (0.905)	-	Cytoplasmic effector
Chr03.t788 EVM Chr03.g788	Y (0.673)	-	Cytoplasmic effector
Chr03.t791 EVM Chr03.g791	Y (0.797)	-	Cytoplasmic effector
Chr03.t793 EVM Chr03.g793	Y (0.706)	-	Cytoplasmic effector
Chr03.t794 EVM Chr03.g794	Y (0.511)	-	Cytoplasmic effector
Chr03.t796 EVM Chr03.g796	Y (0.891)	-	Cytoplasmic effector
Chr03.t797 EVM Chr03.g797	Y (0.9)	-	Cytoplasmic effector
Chr03.t799 EVM Chr03.g799	Y (0.761)	-	Cytoplasmic effector
Chr03.t804 EVM Chr03.g804	Y (0.919)	-	Cytoplasmic effector
Chr03.t808 EVM Chr03.g808	Y (0.794)	-	Cytoplasmic effector
Chr03.t811 EVM Chr03.g811	Y (0.756)	-	Cytoplasmic effector
Chr03.t815 EVM Chr03.g815	Y (0.931)	-	Cytoplasmic effector
Chr03.t822 EVM Chr03.g822	Y (0.737)	-	Cytoplasmic effector
Chr03.t824 EVM Chr03.g824	Y (0.545)	-	Cytoplasmic effector
Chr03.t825 EVM Chr03.g825	Y (0.855)	-	Cytoplasmic effector
Chr03.t827 EVM Chr03.g827	Y (0.893)	-	Cytoplasmic effector
Chr03.t829 EVM Chr03.g829	Y (0.519)	-	Cytoplasmic effector
Chr03.t830 EVM Chr03.g830	Y (0.901)	-	Cytoplasmic effector
Chr03.t831 EVM Chr03.g831	Y (0.851)	-	Cytoplasmic effector
Chr03.t832 EVM Chr03.g832	Y (0.756)	-	Cytoplasmic effector
Chr03.t833 EVM Chr03.g833	Y (0.838)	-	Cytoplasmic effector
Chr03.t834 EVM Chr03.g834	Y (0.671)	-	Cytoplasmic effector
Chr03.t835 EVM Chr03.g835	Y (0.705)	-	Cytoplasmic effector
Chr03.t836 EVM Chr03.g836	Y (0.864)	-	Cytoplasmic effector
Chr03.t838 EVM Chr03.g838	Y (0.893)	-	Cytoplasmic effector
Chr03.t843 EVM Chr03.g843	Y (0.824)	-	Cytoplasmic effector
Chr03.t844 EVM Chr03.g844	Y (0.692)	-	Cytoplasmic effector
Chr03.t846 EVM Chr03.g846	Y (0.93)	-	Cytoplasmic effector
Chr03.t850 EVM Chr03.g850	Y (0.732)	-	Cytoplasmic effector
Chr03.t851 EVM Chr03.g851	Y (0.745)	-	Cytoplasmic effector
Chr03.t852 EVM Chr03.g852	Y (0.819)	-	Cytoplasmic effector
Chr03.t854 EVM Chr03.g854	Y (0.599)	Y (0.572)	Cytoplasmic/apoplastic effector
Chr03.t856 EVM Chr03.g856	Y (0.776)	-	Cytoplasmic effector
Chr03.t857 EVM Chr03.g857	-	Y (0.573)	Apoplastic effector
Chr03.t859 EVM Chr03.g859	-	Y (0.561)	Apoplastic effector
Chr03.t860 EVM Chr03.g860	Y (0.948)	-	Cytoplasmic effector
Chr03.t862 EVM Chr03.g862	Y (0.587)	-	Cytoplasmic effector
Chr03.t863 EVM Chr03.g863	Y (0.856)	-	Cytoplasmic effector
Chr03.t866 EVM Chr03.g866	Y (0.775)	-	Cytoplasmic effector
Chr03.t868 EVM Chr03.g868	Y (0.846)	-	Cytoplasmic effector
Chr03.t874 EVM Chr03.g874	Y (0.87)	-	Cytoplasmic effector
Chr03.t875 EVM Chr03.g875	-	Y (0.512)	Apoplastic effector
Chr03.t879 EVM Chr03.g879	Y (0.792)	-	Cytoplasmic effector
Chr03.t883 EVM Chr03.g883	Y (0.71)	-	Cytoplasmic effector
Chr04.t1 EVM Chr04.g1	Y (0.842)	-	Cytoplasmic effector
Chr04.t2 EVM Chr04.g2	Y (0.541)	-	Cytoplasmic effector
Chr04.t3 EVM Chr04.g3	Y (0.861)	-	Cytoplasmic effector
Chr04.t10 EVM Chr04.g10	Y (0.779)	-	Cytoplasmic effector
Chr04.t11 EVM Chr04.g11	Y (0.73)	-	Cytoplasmic effector
Chr04.t12 EVM Chr04.g12	Y (0.837)	Y (0.789)	Cytoplasmic/apoplastic effector
Chr04.t14 EVM Chr04.g14	Y (0.925)	-	Cytoplasmic effector
Chr04.t15 EVM Chr04.g15	Y (0.928)	-	Cytoplasmic effector
Chr04.t19 EVM Chr04.g19	Y (0.7)	-	Cytoplasmic effector
Chr04.t21 EVM Chr04.g21	Y (0.772)	-	Cytoplasmic effector
Chr04.t23 EVM Chr04.g23	Y (0.747)	-	Cytoplasmic effector
Chr04.t24 EVM Chr04.g24	Y (0.647)	-	Cytoplasmic effector
Chr04.t25 EVM Chr04.g25	Y (0.94)	-	Cytoplasmic effector
Chr04.t27 EVM Chr04.g27	Y (0.661)	-	Cytoplasmic effector
Chr04.t28 EVM Chr04.g28	Y (0.778)	-	Cytoplasmic effector
Chr04.t30 EVM Chr04.g30	Y (0.826)	-	Cytoplasmic effector
Chr04.t31 EVM Chr04.g31	Y (0.569)	Y (0.652)	Apoplastic/cytoplasmic effector
Chr04.t32 EVM Chr04.g32	Y (0.532)	-	Cytoplasmic effector
Chr04.t35 EVM Chr04.g35	Y (0.543)	-	Cytoplasmic effector
Chr04.t36 EVM Chr04.g36	Y (0.688)	-	Cytoplasmic effector
Chr04.t38 EVM Chr04.g38	-	Y (0.896)	Apoplastic effector
Chr04.t41 EVM Chr04.g41	Y (0.69)	-	Cytoplasmic effector
Chr04.t43 EVM Chr04.g43	Y (0.99)	-	Cytoplasmic effector
Chr04.t44 EVM Chr04.g44	Y (0.668)	-	Cytoplasmic effector
Chr04.t51 EVM Chr04.g51	-	Y (0.855)	Apoplastic effector
Chr04.t52 EVM Chr04.g52	Y (0.555)	-	Cytoplasmic effector
Chr04.t53 EVM Chr04.g53	Y (0.876)	-	Cytoplasmic effector
Chr04.t54 EVM Chr04.g54	Y (0.908)	-	Cytoplasmic effector
Chr04.t55 EVM Chr04.g55	-	Y (0.85)	Apoplastic effector
Chr04.t56 EVM Chr04.g56	-	Y (0.601)	Apoplastic effector
Chr04.t57 EVM Chr04.g57	Y (0.733)	-	Cytoplasmic effector
Chr04.t58 EVM Chr04.g58	Y (0.927)	-	Cytoplasmic effector
Chr04.t59 EVM Chr04.g59	-	Y (0.589)	Apoplastic effector
Chr04.t60 EVM Chr04.g60	Y (0.861)	-	Cytoplasmic effector
Chr04.t64 EVM Chr04.g64	Y (0.912)	-	Cytoplasmic effector
Chr04.t69 EVM Chr04.g69	Y (0.748)	-	Cytoplasmic effector
Chr04.t70 EVM Chr04.g70	Y (0.971)	Y (0.606)	Cytoplasmic/apoplastic effector
Chr04.t71 EVM Chr04.g71	Y (0.988)	-	Cytoplasmic effector
Chr04.t74 EVM Chr04.g74	Y (0.674)	-	Cytoplasmic effector
Chr04.t75 EVM Chr04.g75	Y (0.939)	-	Cytoplasmic effector
Chr04.t77 EVM Chr04.g77	-	Y (0.841)	Apoplastic effector
Chr04.t79 EVM Chr04.g79	Y (0.517)	-	Cytoplasmic effector
Chr04.t80 EVM Chr04.g80	Y (0.797)	-	Cytoplasmic effector
Chr04.t81 EVM Chr04.g81	-	Y (0.88)	Apoplastic effector
Chr04.t84 EVM Chr04.g84	Y (0.66)	-	Cytoplasmic effector
Chr04.t88 EVM Chr04.g88	Y (0.894)	-	Cytoplasmic effector
Chr04.t90 EVM Chr04.g90	Y (0.967)	-	Cytoplasmic effector
Chr04.t91 EVM Chr04.g91	Y (0.883)	-	Cytoplasmic effector
Chr04.t95 EVM Chr04.g95	Y (0.672)	-	Cytoplasmic effector
Chr04.t97 EVM Chr04.g97	Y (0.865)	-	Cytoplasmic effector
Chr04.t98 EVM Chr04.g98	Y (0.848)	-	Cytoplasmic effector
Chr04.t100 EVM Chr04.g100	Y (0.896)	-	Cytoplasmic effector
Chr04.t101 EVM Chr04.g101	Y (0.95)	-	Cytoplasmic effector
Chr04.t108 EVM Chr04.g108	Y (0.72)	-	Cytoplasmic effector
Chr04.t110 EVM Chr04.g110	Y (0.871)	-	Cytoplasmic effector
Chr04.t114 EVM Chr04.g114	Y (0.662)	-	Cytoplasmic effector
Chr04.t116 EVM Chr04.g116	Y (0.602)	-	Cytoplasmic effector
Chr04.t117 EVM Chr04.g117	Y (0.559)	-	Cytoplasmic effector
Chr04.t120 EVM Chr04.g120	Y (0.875)	-	Cytoplasmic effector
Chr04.t122 EVM Chr04.g122	Y (0.899)	-	Cytoplasmic effector
Chr04.t123 EVM Chr04.g123	Y (0.78)	-	Cytoplasmic effector
Chr04.t125 EVM Chr04.g125	Y (0.665)	-	Cytoplasmic effector
Chr04.t126 EVM Chr04.g126	Y (0.765)	-	Cytoplasmic effector
Chr04.t127 EVM Chr04.g127	Y (0.808)	-	Cytoplasmic effector
Chr04.t128 EVM Chr04.g128	Y (0.665)	-	Cytoplasmic effector
Chr04.t129 EVM Chr04.g129	Y (0.863)	-	Cytoplasmic effector
Chr04.t130 EVM Chr04.g130	-	Y (0.508)	Apoplastic effector
Chr04.t132 EVM Chr04.g132	Y (0.794)	-	Cytoplasmic effector
Chr04.t133 EVM Chr04.g133	Y (0.56)	-	Cytoplasmic effector
Chr04.t137 EVM Chr04.g137	Y (0.63)	-	Cytoplasmic effector
Chr04.t138 EVM Chr04.g138	Y (0.806)	-	Cytoplasmic effector
Chr04.t140 EVM Chr04.g140	Y (0.532)	Y (0.83)	Apoplastic/cytoplasmic effector
Chr04.t144 EVM Chr04.g144	-	Y (0.517)	Apoplastic effector
Chr04.t148 EVM Chr04.g148	Y (0.737)	-	Cytoplasmic effector
Chr04.t149 EVM Chr04.g149	Y (0.638)	-	Cytoplasmic effector
Chr04.t151 EVM Chr04.g151	Y (0.801)	-	Cytoplasmic effector
Chr04.t154 EVM Chr04.g154	Y (0.736)	-	Cytoplasmic effector
Chr04.t158 EVM Chr04.g158	Y (0.829)	-	Cytoplasmic effector
Chr04.t161 EVM Chr04.g161	Y (0.854)	-	Cytoplasmic effector
Chr04.t163 EVM Chr04.g163	Y (0.731)	-	Cytoplasmic effector
Chr04.t166 EVM Chr04.g166	Y (0.803)	-	Cytoplasmic effector
Chr04.t167 EVM Chr04.g167	Y (0.95)	-	Cytoplasmic effector
Chr04.t168 EVM Chr04.g168	Y (0.525)	-	Cytoplasmic effector
Chr04.t177 EVM Chr04.g177	Y (0.803)	-	Cytoplasmic effector
Chr04.t178 EVM Chr04.g178	Y (0.721)	-	Cytoplasmic effector
Chr04.t180 EVM Chr04.g180	Y (0.503)	-	Cytoplasmic effector
Chr04.t182 EVM Chr04.g182	Y (0.7)	Y (0.737)	Apoplastic/cytoplasmic effector
Chr04.t184 EVM Chr04.g184	Y (0.752)	Y (0.518)	Cytoplasmic/apoplastic effector
Chr04.t185 EVM Chr04.g185	Y (0.699)	-	Cytoplasmic effector
Chr04.t186 EVM Chr04.g186	Y (0.873)	-	Cytoplasmic effector
Chr04.t187 EVM Chr04.g187	Y (0.893)	-	Cytoplasmic effector
Chr04.t189 EVM Chr04.g189	Y (0.783)	-	Cytoplasmic effector
Chr04.t190 EVM Chr04.g190	Y (0.76)	-	Cytoplasmic effector
Chr04.t191 EVM Chr04.g191	Y (0.916)	-	Cytoplasmic effector
Chr04.t192 EVM Chr04.g192	Y (0.724)	-	Cytoplasmic effector
Chr04.t195 EVM Chr04.g195	Y (0.961)	-	Cytoplasmic effector
Chr04.t200 EVM Chr04.g200	Y (0.656)	-	Cytoplasmic effector
Chr04.t202 EVM Chr04.g202	Y (0.886)	-	Cytoplasmic effector
Chr04.t203 EVM Chr04.g203	Y (0.812)	-	Cytoplasmic effector
Chr04.t204 EVM Chr04.g204	Y (0.855)	-	Cytoplasmic effector
Chr04.t206 EVM Chr04.g206	Y (0.871)	-	Cytoplasmic effector
Chr04.t208 EVM Chr04.g208	Y (0.643)	-	Cytoplasmic effector
Chr04.t210 EVM Chr04.g210	Y (0.797)	-	Cytoplasmic effector
Chr04.t212 EVM Chr04.g212	Y (0.937)	Y (0.653)	Cytoplasmic/apoplastic effector
Chr04.t213 EVM Chr04.g213	Y (0.727)	-	Cytoplasmic effector
Chr04.t217 EVM Chr04.g217	Y (0.534)	-	Cytoplasmic effector
Chr04.t218 EVM Chr04.g218	Y (0.534)	-	Cytoplasmic effector
Chr04.t221 EVM Chr04.g221	Y (0.569)	-	Cytoplasmic effector
Chr04.t222 EVM Chr04.g222	Y (0.832)	-	Cytoplasmic effector
Chr04.t225 EVM Chr04.g225	Y (0.702)	-	Cytoplasmic effector
Chr04.t226 EVM Chr04.g226	Y (0.993)	-	Cytoplasmic effector
Chr04.t229 EVM Chr04.g229	Y (0.889)	-	Cytoplasmic effector
Chr04.t230 EVM Chr04.g230	Y (0.888)	-	Cytoplasmic effector
Chr04.t234 EVM Chr04.g234	Y (0.811)	-	Cytoplasmic effector
Chr04.t236 EVM Chr04.g236	Y (0.596)	Y (0.659)	Apoplastic/cytoplasmic effector
Chr04.t238 EVM Chr04.g238	Y (0.819)	-	Cytoplasmic effector
Chr04.t242 EVM Chr04.g242	Y (0.741)	-	Cytoplasmic effector
Chr04.t245 EVM Chr04.g245	Y (0.747)	-	Cytoplasmic effector
Chr04.t248 EVM Chr04.g248	Y (0.682)	-	Cytoplasmic effector
Chr04.t250 EVM Chr04.g250	Y (0.751)	-	Cytoplasmic effector
Chr04.t258 EVM Chr04.g258	Y (0.777)	-	Cytoplasmic effector
Chr04.t259 EVM Chr04.g259	Y (0.722)	-	Cytoplasmic effector
Chr04.t266 EVM Chr04.g266	-	Y (0.874)	Apoplastic effector
Chr04.t269 EVM Chr04.g269	Y (0.659)	-	Cytoplasmic effector
Chr04.t272 EVM Chr04.g272	Y (0.725)	-	Cytoplasmic effector
Chr04.t273 EVM Chr04.g273	Y (0.986)	-	Cytoplasmic effector
Chr04.t274 EVM Chr04.g274	Y (0.523)	-	Cytoplasmic effector
Chr04.t279 EVM Chr04.g279	Y (0.836)	-	Cytoplasmic effector
Chr04.t281 EVM Chr04.g281	-	Y (0.551)	Apoplastic effector
Chr04.t284 EVM Chr04.g284	Y (0.736)	-	Cytoplasmic effector
Chr04.t285 EVM Chr04.g285	Y (0.783)	-	Cytoplasmic effector
Chr04.t292 EVM Chr04.g292	Y (0.545)	-	Cytoplasmic effector
Chr04.t298 EVM Chr04.g298	Y (0.617)	-	Cytoplasmic effector
Chr04.t299 EVM Chr04.g299	Y (0.509)	-	Cytoplasmic effector
Chr04.t307 EVM Chr04.g307	Y (0.86)	-	Cytoplasmic effector
Chr04.t308 EVM Chr04.g308	Y (0.99)	-	Cytoplasmic effector
Chr04.t310 EVM Chr04.g310	Y (0.785)	-	Cytoplasmic effector
Chr04.t313 EVM Chr04.g313	Y (0.937)	-	Cytoplasmic effector
Chr04.t318 EVM Chr04.g318	Y (0.741)	-	Cytoplasmic effector
Chr04.t321 EVM Chr04.g321	Y (0.764)	-	Cytoplasmic effector
Chr04.t323 EVM Chr04.g323	Y (0.688)	-	Cytoplasmic effector
Chr04.t324 EVM Chr04.g324	Y (0.571)	-	Cytoplasmic effector
Chr04.t327 EVM Chr04.g327	Y (0.617)	-	Cytoplasmic effector
Chr04.t328 EVM Chr04.g328	Y (0.75)	-	Cytoplasmic effector
Chr04.t329 EVM Chr04.g329	Y (0.698)	-	Cytoplasmic effector
Chr04.t331 EVM Chr04.g331	Y (0.659)	-	Cytoplasmic effector
Chr04.t333 EVM Chr04.g333	Y (0.896)	-	Cytoplasmic effector
Chr04.t334 EVM Chr04.g334	Y (0.862)	-	Cytoplasmic effector
Chr04.t338 EVM Chr04.g338	Y (0.605)	-	Cytoplasmic effector
Chr04.t341 EVM Chr04.g341	Y (0.794)	-	Cytoplasmic effector
Chr04.t343 EVM Chr04.g343	Y (0.913)	-	Cytoplasmic effector
Chr04.t344 EVM Chr04.g344	Y (0.631)	-	Cytoplasmic effector
Chr04.t345 EVM Chr04.g345	Y (0.623)	-	Cytoplasmic effector
Chr04.t346 EVM Chr04.g346	Y (0.725)	-	Cytoplasmic effector
Chr04.t347 EVM Chr04.g347	Y (0.836)	-	Cytoplasmic effector
Chr04.t350 EVM Chr04.g350	Y (0.628)	-	Cytoplasmic effector
Chr04.t351 EVM Chr04.g351	Y (0.836)	-	Cytoplasmic effector
Chr04.t353 EVM Chr04.g353	Y (0.858)	-	Cytoplasmic effector
Chr04.t355 EVM Chr04.g355	Y (0.702)	-	Cytoplasmic effector
Chr04.t358 EVM Chr04.g358	Y (0.674)	-	Cytoplasmic effector
Chr04.t361 EVM Chr04.g361	Y (0.801)	-	Cytoplasmic effector
Chr04.t362 EVM Chr04.g362	Y (0.7)	-	Cytoplasmic effector
Chr04.t366 EVM Chr04.g366	Y (0.87)	-	Cytoplasmic effector
Chr04.t367 EVM Chr04.g367	Y (0.738)	-	Cytoplasmic effector
Chr04.t370 EVM Chr04.g370	Y (0.547)	-	Cytoplasmic effector
Chr04.t371 EVM Chr04.g371	Y (0.867)	-	Cytoplasmic effector
Chr04.t383 EVM Chr04.g383	Y (0.832)	-	Cytoplasmic effector
Chr04.t389 EVM Chr04.g389	Y (0.554)	-	Cytoplasmic effector
Chr04.t390 EVM Chr04.g390	Y (0.516)	-	Cytoplasmic effector
Chr04.t393 EVM Chr04.g393	Y (0.636)	-	Cytoplasmic effector
Chr04.t397 EVM Chr04.g397	-	Y (0.868)	Apoplastic effector
Chr04.t399 EVM Chr04.g399	Y (0.771)	-	Cytoplasmic effector
Chr04.t401 EVM Chr04.g401	Y (0.633)	-	Cytoplasmic effector
Chr04.t402 EVM Chr04.g402	Y (0.541)	-	Cytoplasmic effector
Chr04.t403 EVM Chr04.g403	Y (0.754)	-	Cytoplasmic effector
Chr04.t407 EVM Chr04.g407	Y (0.572)	-	Cytoplasmic effector
Chr04.t410 EVM Chr04.g410	Y (0.74)	-	Cytoplasmic effector
Chr04.t413 EVM Chr04.g413	Y (0.774)	-	Cytoplasmic effector
Chr04.t416 EVM Chr04.g416	Y (0.89)	-	Cytoplasmic effector
Chr04.t418 EVM Chr04.g418	Y (0.824)	-	Cytoplasmic effector
Chr04.t419 EVM Chr04.g419	Y (0.62)	-	Cytoplasmic effector
Chr04.t420 EVM Chr04.g420	Y (0.789)	-	Cytoplasmic effector
Chr04.t422 EVM Chr04.g422	Y (0.698)	-	Cytoplasmic effector
Chr04.t424 EVM Chr04.g424	Y (0.774)	-	Cytoplasmic effector
Chr04.t425 EVM Chr04.g425	Y (0.694)	-	Cytoplasmic effector
Chr04.t429 EVM Chr04.g429	Y (0.688)	-	Cytoplasmic effector
Chr04.t431 EVM Chr04.g431	-	Y (0.597)	Apoplastic effector
Chr04.t432 EVM Chr04.g432	-	Y (0.711)	Apoplastic effector
Chr04.t433 EVM Chr04.g433	Y (0.989)	-	Cytoplasmic effector
Chr04.t434 EVM Chr04.g434	Y (0.717)	-	Cytoplasmic effector
Chr04.t438 EVM Chr04.g438	Y (0.74)	-	Cytoplasmic effector
Chr04.t442 EVM Chr04.g442	Y (0.914)	-	Cytoplasmic effector
Chr04.t443 EVM Chr04.g443	Y (0.927)	-	Cytoplasmic effector
Chr04.t444 EVM Chr04.g444	Y (0.641)	-	Cytoplasmic effector
Chr04.t447 EVM Chr04.g447	Y (0.828)	-	Cytoplasmic effector
Chr04.t450 EVM Chr04.g450	Y (0.917)	-	Cytoplasmic effector
Chr04.t455 EVM Chr04.g455	Y (0.698)	-	Cytoplasmic effector
Chr04.t456 EVM Chr04.g456	-	Y (0.922)	Apoplastic effector
Chr04.t457 EVM Chr04.g457	Y (0.817)	-	Cytoplasmic effector
Chr04.t458 EVM Chr04.g458	Y (0.557)	-	Cytoplasmic effector
Chr04.t466 EVM Chr04.g466	-	Y (0.631)	Apoplastic effector
Chr04.t467 EVM Chr04.g467	-	Y (0.722)	Apoplastic effector
Chr04.t470 EVM Chr04.g470	Y (0.603)	-	Cytoplasmic effector
Chr04.t471 EVM Chr04.g471	Y (0.616)	-	Cytoplasmic effector
Chr04.t472 EVM Chr04.g472	Y (0.858)	-	Cytoplasmic effector
Chr04.t474 EVM Chr04.g474	Y (0.979)	Y (0.554)	Cytoplasmic/apoplastic effector
Chr04.t475 EVM Chr04.g475	Y (0.776)	-	Cytoplasmic effector
Chr04.t476 EVM Chr04.g476	Y (0.844)	-	Cytoplasmic effector
Chr04.t481 EVM Chr04.g481	Y (0.905)	-	Cytoplasmic effector
Chr04.t483 EVM Chr04.g483	Y (0.84)	-	Cytoplasmic effector
Chr04.t484 EVM Chr04.g484	-	Y (0.57)	Apoplastic effector
Chr04.t485 EVM Chr04.g485	Y (0.764)	-	Cytoplasmic effector
Chr04.t493 EVM Chr04.g493	Y (0.72)	-	Cytoplasmic effector
Chr04.t495 EVM Chr04.g495	Y (0.55)	-	Cytoplasmic effector
Chr04.t499 EVM Chr04.g499	-	Y (0.559)	Apoplastic effector
Chr04.t500 EVM Chr04.g500	Y (0.789)	Y (0.734)	Cytoplasmic/apoplastic effector
Chr04.t501 EVM Chr04.g501	Y (0.577)	-	Cytoplasmic effector
Chr04.t503 EVM Chr04.g503	Y (0.828)	-	Cytoplasmic effector
Chr04.t504 EVM Chr04.g504	Y (0.686)	-	Cytoplasmic effector
Chr04.t510 EVM Chr04.g510	Y (0.746)	-	Cytoplasmic effector
Chr04.t513 EVM Chr04.g513	Y (0.894)	-	Cytoplasmic effector
Chr04.t515 EVM Chr04.g515	Y (0.567)	Y (0.537)	Cytoplasmic/apoplastic effector
Chr04.t519 EVM Chr04.g519	Y (0.61)	Y (0.591)	Cytoplasmic/apoplastic effector
Chr04.t530 EVM Chr04.g530	Y (0.547)	Y (0.866)	Apoplastic/cytoplasmic effector
Chr04.t531 EVM Chr04.g531	-	Y (0.754)	Apoplastic effector
Chr04.t534 EVM Chr04.g534	-	Y (0.502)	Apoplastic effector
Chr04.t535 EVM Chr04.g535	Y (0.94)	-	Cytoplasmic effector
Chr04.t536 EVM Chr04.g536	Y (0.71)	-	Cytoplasmic effector
Chr04.t537 EVM Chr04.g537	Y (0.663)	-	Cytoplasmic effector
Chr04.t539 EVM Chr04.g539	Y (0.662)	-	Cytoplasmic effector
Chr04.t541 EVM Chr04.g541	Y (0.872)	-	Cytoplasmic effector
Chr04.t542 EVM Chr04.g542	Y (0.801)	-	Cytoplasmic effector
Chr04.t547 EVM Chr04.g547	Y (0.854)	-	Cytoplasmic effector
Chr04.t550 EVM Chr04.g550	Y (0.798)	-	Cytoplasmic effector
Chr04.t551 EVM Chr04.g551	Y (0.871)	-	Cytoplasmic effector
Chr04.t552 EVM Chr04.g552	Y (0.662)	-	Cytoplasmic effector
Chr04.t553 EVM Chr04.g553	Y (0.659)	-	Cytoplasmic effector
Chr04.t554 EVM Chr04.g554	Y (0.542)	-	Cytoplasmic effector
Chr04.t555 EVM Chr04.g555	Y (0.762)	-	Cytoplasmic effector
Chr04.t556 EVM Chr04.g556	Y (0.759)	-	Cytoplasmic effector
Chr04.t557 EVM Chr04.g557	Y (0.673)	-	Cytoplasmic effector
Chr04.t559 EVM Chr04.g559	Y (0.78)	-	Cytoplasmic effector
Chr04.t563 EVM Chr04.g563	Y (0.676)	-	Cytoplasmic effector
Chr04.t565 EVM Chr04.g565	Y (0.807)	-	Cytoplasmic effector
Chr04.t566 EVM Chr04.g566	Y (0.877)	-	Cytoplasmic effector
Chr04.t567 EVM Chr04.g567	Y (0.53)	-	Cytoplasmic effector
Chr04.t570 EVM Chr04.g570	Y (0.829)	-	Cytoplasmic effector
Chr04.t571 EVM Chr04.g571	Y (0.872)	-	Cytoplasmic effector
Chr04.t575 EVM Chr04.g575	Y (0.674)	-	Cytoplasmic effector
Chr04.t577 EVM Chr04.g577	Y (0.696)	-	Cytoplasmic effector
Chr04.t580 EVM Chr04.g580	-	Y (0.801)	Apoplastic effector
Chr04.t582 EVM Chr04.g582	Y (0.937)	-	Cytoplasmic effector
Chr04.t583 EVM Chr04.g583	-	Y (0.532)	Apoplastic effector
Chr04.t585 EVM Chr04.g585	Y (0.766)	-	Cytoplasmic effector
Chr04.t588 EVM Chr04.g588	Y (0.634)	-	Cytoplasmic effector
Chr04.t589 EVM Chr04.g589	Y (0.955)	-	Cytoplasmic effector
Chr04.t591 EVM Chr04.g591	Y (0.834)	-	Cytoplasmic effector
Chr04.t595 EVM Chr04.g595	Y (0.646)	-	Cytoplasmic effector
Chr04.t601 EVM Chr04.g601	Y (0.772)	-	Cytoplasmic effector
Chr04.t606 EVM Chr04.g606	Y (0.565)	Y (0.659)	Apoplastic/cytoplasmic effector
Chr04.t610 EVM Chr04.g610	Y (0.625)	-	Cytoplasmic effector
Chr04.t611 EVM Chr04.g611	Y (0.765)	-	Cytoplasmic effector
Chr04.t612 EVM Chr04.g612	Y (0.729)	-	Cytoplasmic effector
Chr04.t614 EVM Chr04.g614	Y (0.548)	-	Cytoplasmic effector
Chr04.t615 EVM Chr04.g615	Y (0.568)	-	Cytoplasmic effector
Chr04.t617 EVM Chr04.g617	Y (0.616)	-	Cytoplasmic effector
Chr04.t619 EVM Chr04.g619	Y (0.952)	-	Cytoplasmic effector
Chr04.t631 EVM Chr04.g631	Y (0.792)	-	Cytoplasmic effector
Chr04.t633 EVM Chr04.g633	Y (0.841)	-	Cytoplasmic effector
Chr04.t634 EVM Chr04.g634	Y (0.791)	-	Cytoplasmic effector
Chr04.t636 EVM Chr04.g636	Y (0.893)	-	Cytoplasmic effector
Chr04.t638 EVM Chr04.g638	-	Y (0.59)	Apoplastic effector
Chr04.t639 EVM Chr04.g639	Y (0.598)	-	Cytoplasmic effector
Chr04.t640 EVM Chr04.g640	Y (0.969)	-	Cytoplasmic effector
Chr04.t642 EVM Chr04.g642	Y (0.93)	-	Cytoplasmic effector
Chr04.t645 EVM Chr04.g645	Y (0.724)	-	Cytoplasmic effector
Chr04.t646 EVM Chr04.g646	Y (0.864)	-	Cytoplasmic effector
Chr04.t647 EVM Chr04.g647	Y (0.83)	-	Cytoplasmic effector
Chr04.t648 EVM Chr04.g648	-	Y (0.522)	Apoplastic effector
Chr04.t652 EVM Chr04.g652	Y (0.888)	-	Cytoplasmic effector
Chr04.t654 EVM Chr04.g654	Y (0.812)	-	Cytoplasmic effector
Chr04.t655 EVM Chr04.g655	Y (0.913)	-	Cytoplasmic effector
Chr04.t656 EVM Chr04.g656	Y (0.807)	-	Cytoplasmic effector
Chr04.t658 EVM Chr04.g658	Y (0.791)	-	Cytoplasmic effector
Chr04.t661 EVM Chr04.g661	Y (0.772)	-	Cytoplasmic effector
Chr04.t663 EVM Chr04.g663	Y (0.533)	-	Cytoplasmic effector
Chr04.t664 EVM Chr04.g664	Y (0.701)	-	Cytoplasmic effector
Chr04.t665 EVM Chr04.g665	Y (0.648)	-	Cytoplasmic effector
Chr04.t668 EVM Chr04.g668	Y (0.589)	-	Cytoplasmic effector
Chr04.t669 EVM Chr04.g669	Y (0.599)	-	Cytoplasmic effector
Chr04.t670 EVM Chr04.g670	Y (0.523)	-	Cytoplasmic effector
Chr04.t675 EVM Chr04.g675	Y (0.798)	-	Cytoplasmic effector
Chr04.t681 EVM Chr04.g681	Y (0.632)	-	Cytoplasmic effector
Chr04.t684 EVM Chr04.g684	Y (0.661)	-	Cytoplasmic effector
Chr04.t685 EVM Chr04.g685	Y (0.837)	-	Cytoplasmic effector
Chr04.t686 EVM Chr04.g686	Y (0.897)	-	Cytoplasmic effector
Chr04.t689 EVM Chr04.g689	Y (0.985)	-	Cytoplasmic effector
Chr04.t690 EVM Chr04.g690	-	Y (0.871)	Apoplastic effector
Chr04.t691 EVM Chr04.g691	Y (0.852)	Y (0.508)	Cytoplasmic/apoplastic effector
Chr04.t694 EVM Chr04.g694	Y (0.751)	-	Cytoplasmic effector
Chr04.t695 EVM Chr04.g695	Y (0.779)	-	Cytoplasmic effector
Chr04.t702 EVM Chr04.g702	-	Y (0.504)	Apoplastic effector
Chr04.t703 EVM Chr04.g703	Y (0.545)	-	Cytoplasmic effector
Chr04.t706 EVM Chr04.g706	Y (0.545)	-	Cytoplasmic effector
Chr04.t707 EVM Chr04.g707	Y (0.884)	-	Cytoplasmic effector
Chr04.t711 EVM Chr04.g711	Y (0.898)	-	Cytoplasmic effector
Chr04.t712 EVM Chr04.g712	Y (0.824)	-	Cytoplasmic effector
Chr04.t714 EVM Chr04.g714	Y (0.819)	-	Cytoplasmic effector
Chr04.t715 EVM Chr04.g715	Y (0.805)	-	Cytoplasmic effector
Chr04.t717 EVM Chr04.g717	Y (0.583)	-	Cytoplasmic effector
Chr04.t719 EVM Chr04.g719	-	Y (0.704)	Apoplastic effector
Chr04.t721 EVM Chr04.g721	Y (0.993)	-	Cytoplasmic effector
Chr04.t723 EVM Chr04.g723	-	Y (0.558)	Apoplastic effector
Chr04.t725 EVM Chr04.g725	Y (0.871)	-	Cytoplasmic effector
Chr04.t726 EVM Chr04.g726	Y (0.897)	-	Cytoplasmic effector
Chr04.t727 EVM Chr04.g727	Y (0.682)	-	Cytoplasmic effector
Chr05.t1 EVM Chr05.g1	Y (0.833)	-	Cytoplasmic effector
Chr05.t2 EVM Chr05.g2	Y (0.82)	-	Cytoplasmic effector
Chr05.t5 EVM Chr05.g5	Y (0.719)	-	Cytoplasmic effector
Chr05.t9 EVM Chr05.g9	Y (0.797)	-	Cytoplasmic effector
Chr05.t10 EVM Chr05.g10	Y (0.694)	-	Cytoplasmic effector
Chr05.t13 EVM Chr05.g13	Y (0.804)	-	Cytoplasmic effector
Chr05.t15 EVM Chr05.g15	Y (0.735)	-	Cytoplasmic effector
Chr05.t16 EVM Chr05.g16	Y (0.661)	Y (0.564)	Cytoplasmic/apoplastic effector
Chr05.t17 EVM Chr05.g17	Y (0.887)	-	Cytoplasmic effector
Chr05.t19 EVM Chr05.g19	Y (0.781)	-	Cytoplasmic effector
Chr05.t20 EVM Chr05.g20	Y (0.719)	-	Cytoplasmic effector
Chr05.t21 EVM Chr05.g21	Y (0.595)	-	Cytoplasmic effector
Chr05.t22 EVM Chr05.g22	Y (0.773)	-	Cytoplasmic effector
Chr05.t25 EVM Chr05.g25	Y (0.911)	-	Cytoplasmic effector
Chr05.t26 EVM Chr05.g26	Y (0.812)	-	Cytoplasmic effector
Chr05.t27 EVM Chr05.g27	Y (0.719)	-	Cytoplasmic effector
Chr05.t28 EVM Chr05.g28	Y (0.689)	-	Cytoplasmic effector
Chr05.t29 EVM Chr05.g29	Y (0.864)	-	Cytoplasmic effector
Chr05.t30 EVM Chr05.g30	Y (0.867)	-	Cytoplasmic effector
Chr05.t33 EVM Chr05.g33	Y (0.608)	-	Cytoplasmic effector
Chr05.t34 EVM Chr05.g34	Y (0.601)	-	Cytoplasmic effector
Chr05.t39 EVM Chr05.g39	Y (0.678)	-	Cytoplasmic effector
Chr05.t40 EVM Chr05.g40	Y (0.704)	-	Cytoplasmic effector
Chr05.t43 EVM Chr05.g43	Y (0.866)	-	Cytoplasmic effector
Chr05.t55 EVM Chr05.g55	Y (0.782)	-	Cytoplasmic effector
Chr05.t56 EVM Chr05.g56	Y (0.658)	-	Cytoplasmic effector
Chr05.t57 EVM Chr05.g57	Y (0.991)	-	Cytoplasmic effector
Chr05.t58 EVM Chr05.g58	Y (0.764)	-	Cytoplasmic effector
Chr05.t59 EVM Chr05.g59	Y (0.557)	-	Cytoplasmic effector
Chr05.t65 EVM Chr05.g65	Y (0.781)	-	Cytoplasmic effector
Chr05.t71 EVM Chr05.g71	Y (0.606)	-	Cytoplasmic effector
Chr05.t72 EVM Chr05.g72	Y (0.755)	-	Cytoplasmic effector
Chr05.t74 EVM Chr05.g74	Y (0.713)	-	Cytoplasmic effector
Chr05.t78 EVM Chr05.g78	Y (0.909)	-	Cytoplasmic effector
Chr05.t79 EVM Chr05.g79	Y (0.595)	-	Cytoplasmic effector
Chr05.t81 EVM Chr05.g81	Y (0.501)	-	Cytoplasmic effector
Chr05.t83 EVM Chr05.g83	Y (0.811)	Y (0.631)	Cytoplasmic/apoplastic effector
Chr05.t86 EVM Chr05.g86	Y (0.874)	-	Cytoplasmic effector
Chr05.t88 EVM Chr05.g88	Y (0.92)	-	Cytoplasmic effector
Chr05.t89 EVM Chr05.g89	Y (0.756)	-	Cytoplasmic effector
Chr05.t90 EVM Chr05.g90	Y (0.82)	Y (0.578)	Cytoplasmic/apoplastic effector
Chr05.t91 EVM Chr05.g91	Y (0.892)	-	Cytoplasmic effector
Chr05.t92 EVM Chr05.g92	Y (0.559)	-	Cytoplasmic effector
Chr05.t94 EVM Chr05.g94	Y (0.598)	-	Cytoplasmic effector
Chr05.t96 EVM Chr05.g96	Y (0.895)	-	Cytoplasmic effector
Chr05.t98 EVM Chr05.g98	Y (0.953)	-	Cytoplasmic effector
Chr05.t99 EVM Chr05.g99	Y (0.953)	-	Cytoplasmic effector
Chr05.t100 EVM Chr05.g100	Y (0.812)	-	Cytoplasmic effector
Chr05.t101 EVM Chr05.g101	Y (0.729)	-	Cytoplasmic effector
Chr05.t102 EVM Chr05.g102	Y (0.691)	-	Cytoplasmic effector
Chr05.t104 EVM Chr05.g104	Y (0.755)	-	Cytoplasmic effector
Chr05.t105 EVM Chr05.g105	Y (0.5)	-	Cytoplasmic effector
Chr05.t109 EVM Chr05.g109	-	Y (0.731)	Apoplastic effector
Chr05.t110 EVM Chr05.g110	-	Y (0.603)	Apoplastic effector
Chr05.t111 EVM Chr05.g111	Y (0.563)	-	Cytoplasmic effector
Chr05.t112 EVM Chr05.g112	Y (0.83)	-	Cytoplasmic effector
Chr05.t114 EVM Chr05.g114	-	Y (0.792)	Apoplastic effector
Chr05.t115 EVM Chr05.g115	Y (0.759)	-	Cytoplasmic effector
Chr05.t116 EVM Chr05.g116	Y (0.506)	-	Cytoplasmic effector
Chr05.t117 EVM Chr05.g117	Y (0.81)	-	Cytoplasmic effector
Chr05.t120 EVM Chr05.g120	Y (0.856)	-	Cytoplasmic effector
Chr05.t124 EVM Chr05.g124	Y (0.924)	-	Cytoplasmic effector
Chr05.t126 EVM Chr05.g126	Y (0.738)	-	Cytoplasmic effector
Chr05.t128 EVM Chr05.g128	Y (0.609)	-	Cytoplasmic effector
Chr05.t129 EVM Chr05.g129	Y (0.555)	-	Cytoplasmic effector
Chr05.t131 EVM Chr05.g131	Y (0.835)	-	Cytoplasmic effector
Chr05.t135 EVM Chr05.g135	Y (0.72)	-	Cytoplasmic effector
Chr05.t138 EVM Chr05.g138	Y (0.635)	-	Cytoplasmic effector
Chr05.t141 EVM Chr05.g141	-	Y (0.582)	Apoplastic effector
Chr05.t145 EVM Chr05.g145	Y (0.71)	-	Cytoplasmic effector
Chr05.t146 EVM Chr05.g146	Y (0.733)	-	Cytoplasmic effector
Chr05.t152 EVM Chr05.g152	Y (0.727)	-	Cytoplasmic effector
Chr05.t153 EVM Chr05.g153	Y (0.63)	-	Cytoplasmic effector
Chr05.t154 EVM Chr05.g154	-	Y (0.751)	Apoplastic effector
Chr05.t157 EVM Chr05.g157	Y (0.661)	-	Cytoplasmic effector
Chr05.t160 EVM Chr05.g160	Y (0.745)	-	Cytoplasmic effector
Chr05.t162 EVM Chr05.g162	-	Y (0.602)	Apoplastic effector
Chr05.t163 EVM Chr05.g163	Y (0.886)	-	Cytoplasmic effector
Chr05.t165 EVM Chr05.g165	Y (0.954)	-	Cytoplasmic effector
Chr05.t166 EVM Chr05.g166	Y (0.917)	-	Cytoplasmic effector
Chr05.t168 EVM Chr05.g168	Y (0.898)	-	Cytoplasmic effector
Chr05.t170 EVM Chr05.g170	Y (0.641)	-	Cytoplasmic effector
Chr05.t171 EVM Chr05.g171	Y (0.973)	-	Cytoplasmic effector
Chr05.t173 EVM Chr05.g173	Y (0.684)	-	Cytoplasmic effector
Chr05.t175 EVM Chr05.g175	Y (0.72)	-	Cytoplasmic effector
Chr05.t179 EVM Chr05.g179	Y (0.852)	-	Cytoplasmic effector
Chr05.t182 EVM Chr05.g182	Y (0.807)	-	Cytoplasmic effector
Chr05.t186 EVM Chr05.g186	Y (0.883)	-	Cytoplasmic effector
Chr05.t187 EVM Chr05.g187	Y (0.696)	-	Cytoplasmic effector
Chr05.t189 EVM Chr05.g189	Y (0.807)	-	Cytoplasmic effector
Chr05.t191 EVM Chr05.g191	Y (0.838)	-	Cytoplasmic effector
Chr05.t192 EVM Chr05.g192	Y (0.956)	-	Cytoplasmic effector
Chr05.t194 EVM Chr05.g194	Y (0.897)	-	Cytoplasmic effector
Chr05.t196 EVM Chr05.g196	Y (0.697)	-	Cytoplasmic effector
Chr05.t198 EVM Chr05.g198	Y (0.984)	-	Cytoplasmic effector
Chr05.t199 EVM Chr05.g199	Y (0.798)	-	Cytoplasmic effector
Chr05.t201 EVM Chr05.g201	Y (0.509)	-	Cytoplasmic effector
Chr05.t205 EVM Chr05.g205	Y (0.677)	-	Cytoplasmic effector
Chr05.t206 EVM Chr05.g206	Y (0.897)	-	Cytoplasmic effector
Chr05.t212 EVM Chr05.g212	Y (0.902)	-	Cytoplasmic effector
Chr05.t216 EVM Chr05.g216	Y (0.936)	-	Cytoplasmic effector
Chr05.t217 EVM Chr05.g217	Y (0.711)	-	Cytoplasmic effector
Chr05.t219 EVM Chr05.g219	Y (0.66)	-	Cytoplasmic effector
Chr05.t222 EVM Chr05.g222	-	Y (0.563)	Apoplastic effector
Chr05.t226 EVM Chr05.g226	Y (0.815)	-	Cytoplasmic effector
Chr05.t227 EVM Chr05.g227	Y (0.906)	-	Cytoplasmic effector
Chr05.t228 EVM Chr05.g228	Y (0.663)	-	Cytoplasmic effector
Chr05.t229 EVM Chr05.g229	Y (0.668)	-	Cytoplasmic effector
Chr05.t231 EVM Chr05.g231	Y (0.894)	-	Cytoplasmic effector
Chr05.t232 EVM Chr05.g232	Y (0.72)	-	Cytoplasmic effector
Chr05.t239 EVM Chr05.g239	Y (0.721)	-	Cytoplasmic effector
Chr05.t243 EVM Chr05.g243	-	Y (0.539)	Apoplastic effector
Chr05.t244 EVM Chr05.g244	-	Y (0.511)	Apoplastic effector
Chr05.t245 EVM Chr05.g245	-	Y (0.763)	Apoplastic effector
Chr05.t257 EVM Chr05.g257	Y (0.518)	-	Cytoplasmic effector
Chr05.t258 EVM Chr05.g258	Y (0.721)	-	Cytoplasmic effector
Chr05.t259 EVM Chr05.g259	Y (0.631)	-	Cytoplasmic effector
Chr05.t261 EVM Chr05.g261	Y (0.778)	-	Cytoplasmic effector
Chr05.t263 EVM Chr05.g263	Y (0.668)	-	Cytoplasmic effector
Chr05.t268 EVM Chr05.g268	Y (0.623)	-	Cytoplasmic effector
Chr05.t269 EVM Chr05.g269	Y (0.692)	-	Cytoplasmic effector
Chr05.t270 EVM Chr05.g270	Y (0.623)	-	Cytoplasmic effector
Chr05.t271 EVM Chr05.g271	Y (0.589)	-	Cytoplasmic effector
Chr05.t272 EVM Chr05.g272	-	Y (0.528)	Apoplastic effector
Chr05.t273 EVM Chr05.g273	-	Y (0.68)	Apoplastic effector
Chr05.t274 EVM Chr05.g274	Y (0.656)	-	Cytoplasmic effector
Chr05.t280 EVM Chr05.g280	Y (0.73)	-	Cytoplasmic effector
Chr05.t285 EVM Chr05.g285	Y (0.707)	-	Cytoplasmic effector
Chr05.t288 EVM Chr05.g288	Y (0.726)	-	Cytoplasmic effector
Chr05.t291 EVM Chr05.g291	-	Y (0.59)	Apoplastic effector
Chr05.t292 EVM Chr05.g292	Y (0.708)	-	Cytoplasmic effector
Chr05.t297 EVM Chr05.g297	Y (0.991)	-	Cytoplasmic effector
Chr05.t298 EVM Chr05.g298	Y (0.591)	-	Cytoplasmic effector
Chr05.t299 EVM Chr05.g299	Y (0.691)	-	Cytoplasmic effector
Chr05.t300 EVM Chr05.g300	Y (0.6)	-	Cytoplasmic effector
Chr05.t304 EVM Chr05.g304	Y (0.649)	-	Cytoplasmic effector
Chr05.t306 EVM Chr05.g306	Y (0.759)	-	Cytoplasmic effector
Chr05.t309 EVM Chr05.g309	Y (0.605)	-	Cytoplasmic effector
Chr05.t310 EVM Chr05.g310	Y (0.832)	-	Cytoplasmic effector
Chr05.t312 EVM Chr05.g312	Y (0.807)	-	Cytoplasmic effector
Chr05.t314 EVM Chr05.g314	Y (0.82)	-	Cytoplasmic effector
Chr05.t315 EVM Chr05.g315	Y (0.893)	-	Cytoplasmic effector
Chr05.t317 EVM Chr05.g317	Y (0.582)	-	Cytoplasmic effector
Chr05.t319 EVM Chr05.g319	Y (0.677)	-	Cytoplasmic effector
Chr05.t321 EVM Chr05.g321	Y (0.587)	-	Cytoplasmic effector
Chr05.t322 EVM Chr05.g322	Y (0.742)	-	Cytoplasmic effector
Chr05.t323 EVM Chr05.g323	Y (0.905)	-	Cytoplasmic effector
Chr05.t329 EVM Chr05.g329	Y (0.632)	-	Cytoplasmic effector
Chr05.t330 EVM Chr05.g330	Y (0.833)	-	Cytoplasmic effector
Chr05.t333 EVM Chr05.g333	Y (0.738)	Y (0.693)	Cytoplasmic/apoplastic effector
Chr05.t335 EVM Chr05.g335	-	Y (0.533)	Apoplastic effector
Chr05.t338 EVM Chr05.g338	Y (0.853)	-	Cytoplasmic effector
Chr05.t345 EVM Chr05.g345	Y (0.764)	-	Cytoplasmic effector
Chr05.t346 EVM Chr05.g346	Y (0.826)	-	Cytoplasmic effector
Chr05.t348 EVM Chr05.g348	Y (0.764)	-	Cytoplasmic effector
Chr05.t349 EVM Chr05.g349	Y (0.704)	-	Cytoplasmic effector
Chr05.t350 EVM Chr05.g350	Y (0.866)	-	Cytoplasmic effector
Chr05.t351 EVM Chr05.g351	Y (0.786)	-	Cytoplasmic effector
Chr05.t352 EVM Chr05.g352	Y (0.558)	-	Cytoplasmic effector
Chr05.t357 EVM Chr05.g357	Y (0.732)	-	Cytoplasmic effector
Chr05.t360 EVM Chr05.g360	Y (0.54)	-	Cytoplasmic effector
Chr05.t361 EVM Chr05.g361	Y (0.636)	-	Cytoplasmic effector
Chr05.t362 EVM Chr05.g362	Y (0.699)	-	Cytoplasmic effector
Chr05.t365 EVM Chr05.g365	Y (0.88)	-	Cytoplasmic effector
Chr05.t371 EVM Chr05.g371	Y (0.553)	-	Cytoplasmic effector
Chr05.t372 EVM Chr05.g372	Y (0.541)	-	Cytoplasmic effector
Chr05.t374 EVM Chr05.g374	Y (0.809)	-	Cytoplasmic effector
Chr05.t375 EVM Chr05.g375	-	Y (0.674)	Apoplastic effector
Chr05.t384 EVM Chr05.g384	Y (0.67)	-	Cytoplasmic effector
Chr05.t387 EVM Chr05.g387	Y (0.678)	-	Cytoplasmic effector
Chr05.t389 EVM Chr05.g389	Y (0.883)	-	Cytoplasmic effector
Chr05.t390 EVM Chr05.g390	Y (0.671)	-	Cytoplasmic effector
Chr05.t391 EVM Chr05.g391	Y (0.8)	-	Cytoplasmic effector
Chr05.t394 EVM Chr05.g394	Y (0.62)	-	Cytoplasmic effector
Chr05.t398 EVM Chr05.g398	Y (0.807)	-	Cytoplasmic effector
Chr05.t399 EVM Chr05.g399	Y (0.713)	-	Cytoplasmic effector
Chr05.t400 EVM Chr05.g400	Y (0.771)	-	Cytoplasmic effector
Chr05.t403 EVM Chr05.g403	Y (0.895)	-	Cytoplasmic effector
Chr05.t406 EVM Chr05.g406	Y (0.879)	-	Cytoplasmic effector
Chr05.t407 EVM Chr05.g407	Y (0.898)	-	Cytoplasmic effector
Chr05.t410 EVM Chr05.g410	Y (0.713)	Y (0.503)	Cytoplasmic/apoplastic effector
Chr05.t411 EVM Chr05.g411	Y (0.542)	-	Cytoplasmic effector
Chr05.t413 EVM Chr05.g413	Y (0.723)	-	Cytoplasmic effector
Chr05.t419 EVM Chr05.g419	Y (0.914)	-	Cytoplasmic effector
Chr05.t420 EVM Chr05.g420	Y (0.852)	-	Cytoplasmic effector
Chr05.t422 EVM Chr05.g422	Y (0.628)	-	Cytoplasmic effector
Chr05.t423 EVM Chr05.g423	Y (0.857)	-	Cytoplasmic effector
Chr05.t425 EVM Chr05.g425	Y (0.791)	-	Cytoplasmic effector
Chr05.t428 EVM Chr05.g428	Y (0.545)	-	Cytoplasmic effector
Chr05.t429 EVM Chr05.g429	Y (0.556)	-	Cytoplasmic effector
Chr05.t430 EVM Chr05.g430	Y (0.635)	-	Cytoplasmic effector
Chr05.t434 EVM Chr05.g434	-	Y (0.543)	Apoplastic effector
Chr05.t435 EVM Chr05.g435	Y (0.793)	-	Cytoplasmic effector
Chr05.t436 EVM Chr05.g436	Y (0.667)	-	Cytoplasmic effector
Chr05.t441 EVM Chr05.g441	Y (0.92)	-	Cytoplasmic effector
Chr05.t444 EVM Chr05.g444	Y (0.62)	-	Cytoplasmic effector
Chr05.t446 EVM Chr05.g446	Y (0.738)	-	Cytoplasmic effector
Chr05.t449 EVM Chr05.g449	Y (0.618)	-	Cytoplasmic effector
Chr05.t454 EVM Chr05.g454	Y (0.617)	-	Cytoplasmic effector
Chr05.t457 EVM Chr05.g457	Y (0.76)	-	Cytoplasmic effector
Chr05.t459 EVM Chr05.g459	Y (0.656)	-	Cytoplasmic effector
Chr05.t460 EVM Chr05.g460	Y (0.715)	-	Cytoplasmic effector
Chr05.t461 EVM Chr05.g461	Y (0.693)	-	Cytoplasmic effector
Chr05.t462 EVM Chr05.g462	Y (0.829)	-	Cytoplasmic effector
Chr05.t466 EVM Chr05.g466	-	Y (0.507)	Apoplastic effector
Chr05.t472 EVM Chr05.g472	Y (0.723)	-	Cytoplasmic effector
Chr05.t475 EVM Chr05.g475	Y (0.825)	-	Cytoplasmic effector
Chr05.t480 EVM Chr05.g480	-	Y (0.59)	Apoplastic effector
Chr05.t481 EVM Chr05.g481	Y (0.696)	-	Cytoplasmic effector
Chr05.t482 EVM Chr05.g482	Y (0.681)	-	Cytoplasmic effector
Chr05.t483 EVM Chr05.g483	Y (0.52)	-	Cytoplasmic effector
Chr05.t485 EVM Chr05.g485	Y (0.813)	-	Cytoplasmic effector
Chr05.t488 EVM Chr05.g488	Y (0.681)	Y (0.829)	Apoplastic/cytoplasmic effector
Chr05.t489 EVM Chr05.g489	Y (0.846)	-	Cytoplasmic effector
Chr05.t493 EVM Chr05.g493	Y (0.867)	-	Cytoplasmic effector
Chr05.t494 EVM Chr05.g494	Y (0.683)	Y (0.515)	Cytoplasmic/apoplastic effector
Chr05.t497 EVM Chr05.g497	Y (0.768)	-	Cytoplasmic effector
Chr05.t500 EVM Chr05.g500	Y (0.603)	-	Cytoplasmic effector
Chr05.t501 EVM Chr05.g501	Y (0.583)	-	Cytoplasmic effector
Chr05.t504 EVM Chr05.g504	Y (0.524)	-	Cytoplasmic effector
Chr05.t507 EVM Chr05.g507	Y (0.923)	Y (0.564)	Cytoplasmic/apoplastic effector
Chr05.t511 EVM Chr05.g511	Y (0.925)	-	Cytoplasmic effector
Chr05.t512 EVM Chr05.g512	Y (0.682)	-	Cytoplasmic effector
Chr05.t514 EVM Chr05.g514	Y (0.864)	-	Cytoplasmic effector
Chr05.t518 EVM Chr05.g518	Y (0.997)	-	Cytoplasmic effector
Chr05.t521 EVM Chr05.g521	Y (0.569)	-	Cytoplasmic effector
Chr05.t522 EVM Chr05.g522	Y (0.609)	-	Cytoplasmic effector
Chr05.t524 EVM Chr05.g524	Y (0.743)	-	Cytoplasmic effector
Chr05.t527 EVM Chr05.g527	Y (0.606)	-	Cytoplasmic effector
Chr05.t529 EVM Chr05.g529	Y (0.816)	-	Cytoplasmic effector
Chr05.t530 EVM Chr05.g530	Y (0.662)	-	Cytoplasmic effector
Chr05.t531 EVM Chr05.g531	Y (0.823)	-	Cytoplasmic effector
Chr05.t541 EVM Chr05.g541	Y (0.886)	-	Cytoplasmic effector
Chr05.t543 EVM Chr05.g543	Y (0.66)	-	Cytoplasmic effector
Chr05.t545 EVM Chr05.g545	Y (0.538)	-	Cytoplasmic effector
Chr05.t547 EVM Chr05.g547	Y (0.723)	-	Cytoplasmic effector
Chr05.t549 EVM Chr05.g549	Y (0.931)	-	Cytoplasmic effector
Chr05.t551 EVM Chr05.g551	Y (0.522)	-	Cytoplasmic effector
Chr05.t552 EVM Chr05.g552	Y (0.887)	Y (0.755)	Cytoplasmic/apoplastic effector
Chr05.t553 EVM Chr05.g553	Y (0.724)	-	Cytoplasmic effector
Chr05.t555 EVM Chr05.g555	Y (0.582)	-	Cytoplasmic effector
Chr05.t557 EVM Chr05.g557	Y (0.838)	-	Cytoplasmic effector
Chr05.t559 EVM Chr05.g559	Y (0.871)	-	Cytoplasmic effector
Chr05.t560 EVM Chr05.g560	Y (0.572)	Y (0.621)	Apoplastic/cytoplasmic effector
Chr05.t563 EVM Chr05.g563	Y (0.618)	-	Cytoplasmic effector
Chr05.t566 EVM Chr05.g566	Y (0.903)	-	Cytoplasmic effector
Chr05.t573 EVM Chr05.g573	Y (0.675)	-	Cytoplasmic effector
Chr05.t575 EVM Chr05.g575	Y (0.682)	-	Cytoplasmic effector
Chr05.t577 EVM Chr05.g577	Y (0.885)	-	Cytoplasmic effector
Chr05.t578 EVM Chr05.g578	Y (0.569)	-	Cytoplasmic effector
Chr05.t580 EVM Chr05.g580	Y (0.746)	-	Cytoplasmic effector
Chr05.t584 EVM Chr05.g584	Y (0.685)	-	Cytoplasmic effector
Chr05.t587 EVM Chr05.g587	Y (0.808)	-	Cytoplasmic effector
Chr05.t589 EVM Chr05.g589	Y (0.594)	-	Cytoplasmic effector
Chr05.t593 EVM Chr05.g593	Y (0.713)	-	Cytoplasmic effector
Chr05.t596 EVM Chr05.g596	Y (0.533)	Y (0.588)	Apoplastic/cytoplasmic effector
Chr05.t597 EVM Chr05.g597	Y (0.816)	-	Cytoplasmic effector
Chr05.t607 EVM Chr05.g607	Y (0.669)	Y (0.572)	Cytoplasmic/apoplastic effector
Chr05.t610 EVM Chr05.g610	Y (0.816)	-	Cytoplasmic effector
Chr05.t612 EVM Chr05.g612	Y (0.687)	-	Cytoplasmic effector
Chr05.t613 EVM Chr05.g613	Y (0.693)	Y (0.692)	Cytoplasmic/apoplastic effector
Chr05.t614 EVM Chr05.g614	Y (0.597)	-	Cytoplasmic effector
Chr05.t616 EVM Chr05.g616	Y (0.738)	Y (0.73)	Cytoplasmic/apoplastic effector
Chr05.t618 EVM Chr05.g618	Y (0.907)	-	Cytoplasmic effector
Chr05.t619 EVM Chr05.g619	Y (0.641)	Y (0.597)	Cytoplasmic/apoplastic effector
Chr05.t626 EVM Chr05.g626	Y (0.572)	-	Cytoplasmic effector
Chr05.t629 EVM Chr05.g629	Y (0.584)	-	Cytoplasmic effector
Chr05.t631 EVM Chr05.g631	Y (0.843)	-	Cytoplasmic effector
Chr05.t633 EVM Chr05.g633	Y (0.909)	-	Cytoplasmic effector
Chr05.t634 EVM Chr05.g634	Y (0.86)	-	Cytoplasmic effector
Chr05.t635 EVM Chr05.g635	Y (0.601)	-	Cytoplasmic effector
Chr05.t637 EVM Chr05.g637	Y (0.545)	-	Cytoplasmic effector
Chr05.t638 EVM Chr05.g638	Y (0.889)	-	Cytoplasmic effector
Chr05.t644 EVM Chr05.g644	Y (0.787)	Y (0.527)	Cytoplasmic/apoplastic effector
Chr05.t648 EVM Chr05.g648	Y (0.584)	-	Cytoplasmic effector
Chr05.t654 EVM Chr05.g654	Y (0.561)	-	Cytoplasmic effector
Chr05.t659 EVM Chr05.g659	Y (0.862)	-	Cytoplasmic effector
Chr05.t661 EVM Chr05.g661	Y (0.716)	-	Cytoplasmic effector
Chr05.t675 EVM Chr05.g675	Y (0.961)	-	Cytoplasmic effector
Chr05.t677 EVM Chr05.g677	Y (0.559)	-	Cytoplasmic effector
Chr05.t678 EVM Chr05.g678	Y (0.879)	-	Cytoplasmic effector
Chr05.t683 EVM Chr05.g683	Y (0.947)	-	Cytoplasmic effector
Chr05.t687 EVM Chr05.g687	Y (0.879)	-	Cytoplasmic effector
Chr05.t688 EVM Chr05.g688	Y (0.543)	-	Cytoplasmic effector
Chr05.t690 EVM Chr05.g690	-	Y (0.511)	Apoplastic effector
Chr05.t694 EVM Chr05.g694	Y (0.772)	-	Cytoplasmic effector
Chr05.t698 EVM Chr05.g698	Y (0.72)	-	Cytoplasmic effector
Chr05.t705 EVM Chr05.g705	Y (0.991)	-	Cytoplasmic effector
Chr05.t707 EVM Chr05.g707	Y (0.638)	-	Cytoplasmic effector
Chr05.t708 EVM Chr05.g708	-	Y (0.622)	Apoplastic effector
Chr05.t712 EVM Chr05.g712	Y (0.857)	-	Cytoplasmic effector
Chr05.t716 EVM Chr05.g716	Y (0.539)	-	Cytoplasmic effector
Chr05.t717 EVM Chr05.g717	Y (0.658)	-	Cytoplasmic effector
Chr05.t719 EVM Chr05.g719	Y (0.522)	-	Cytoplasmic effector
Chr05.t721 EVM Chr05.g721	Y (0.571)	-	Cytoplasmic effector
Chr05.t722 EVM Chr05.g722	Y (0.826)	-	Cytoplasmic effector
Chr05.t725 EVM Chr05.g725	Y (0.783)	-	Cytoplasmic effector
Chr05.t726 EVM Chr05.g726	Y (0.871)	-	Cytoplasmic effector
Chr05.t728 EVM Chr05.g728	Y (0.667)	-	Cytoplasmic effector
Chr05.t729 EVM Chr05.g729	Y (0.816)	-	Cytoplasmic effector
Chr05.t731 EVM Chr05.g731	Y (0.533)	-	Cytoplasmic effector
Chr05.t736 EVM Chr05.g736	Y (0.621)	-	Cytoplasmic effector
Chr05.t738 EVM Chr05.g738	Y (0.701)	-	Cytoplasmic effector
Chr05.t739 EVM Chr05.g739	Y (0.59)	-	Cytoplasmic effector
Chr05.t742 EVM Chr05.g742	Y (0.955)	-	Cytoplasmic effector
Chr05.t744 EVM Chr05.g744	Y (0.751)	-	Cytoplasmic effector
Chr05.t745 EVM Chr05.g745	Y (0.593)	-	Cytoplasmic effector
Chr05.t746 EVM Chr05.g746	Y (0.62)	-	Cytoplasmic effector
Chr05.t747 EVM Chr05.g747	Y (0.687)	-	Cytoplasmic effector
Chr05.t749 EVM Chr05.g749	Y (0.826)	-	Cytoplasmic effector
Chr05.t750 EVM Chr05.g750	Y (0.839)	-	Cytoplasmic effector
Chr05.t751 EVM Chr05.g751	Y (0.764)	-	Cytoplasmic effector
Chr05.t752 EVM Chr05.g752	Y (0.694)	-	Cytoplasmic effector
Chr05.t753 EVM Chr05.g753	Y (0.736)	-	Cytoplasmic effector
Chr05.t754 EVM Chr05.g754	Y (0.774)	-	Cytoplasmic effector
Chr05.t755 EVM Chr05.g755	Y (0.716)	-	Cytoplasmic effector
Chr05.t758 EVM Chr05.g758	Y (0.792)	-	Cytoplasmic effector
Chr05.t759 EVM Chr05.g759	Y (0.827)	-	Cytoplasmic effector
Chr05.t763 EVM Chr05.g763	Y (0.895)	-	Cytoplasmic effector
Chr05.t767 EVM Chr05.g767	-	Y (0.628)	Apoplastic effector
Chr05.t773 EVM Chr05.g773	-	Y (0.93)	Apoplastic effector
Chr05.t774 EVM Chr05.g774	Y (0.699)	-	Cytoplasmic effector
Chr05.t775 EVM Chr05.g775	Y (0.797)	-	Cytoplasmic effector
Chr05.t776 EVM Chr05.g776	Y (0.793)	-	Cytoplasmic effector
Chr05.t778 EVM Chr05.g778	Y (0.957)	-	Cytoplasmic effector
Chr05.t780 EVM Chr05.g780	Y (0.557)	-	Cytoplasmic effector
Chr05.t783 EVM Chr05.g783	Y (0.838)	Y (0.515)	Cytoplasmic/apoplastic effector
Chr05.t787 EVM Chr05.g787	Y (0.834)	-	Cytoplasmic effector
Chr05.t788 EVM Chr05.g788	Y (0.842)	-	Cytoplasmic effector
Chr05.t791 EVM Chr05.g791	Y (0.858)	-	Cytoplasmic effector
Chr05.t793 EVM Chr05.g793	Y (0.896)	-	Cytoplasmic effector
Chr05.t796 EVM Chr05.g796	Y (0.573)	-	Cytoplasmic effector
Chr05.t799 EVM Chr05.g799	Y (0.917)	-	Cytoplasmic effector
Chr05.t802 EVM Chr05.g802	Y (0.808)	-	Cytoplasmic effector
Chr05.t806 EVM Chr05.g806	Y (0.876)	-	Cytoplasmic effector
Chr05.t808 EVM Chr05.g808	Y (0.518)	Y (0.689)	Apoplastic/cytoplasmic effector
Chr05.t809 EVM Chr05.g809	Y (0.769)	Y (0.533)	Cytoplasmic/apoplastic effector
Chr05.t812 EVM Chr05.g812	-	Y (0.521)	Apoplastic effector
Chr05.t814 EVM Chr05.g814	Y (0.516)	-	Cytoplasmic effector
Chr05.t816 EVM Chr05.g816	Y (0.837)	-	Cytoplasmic effector
Chr05.t818 EVM Chr05.g818	Y (0.515)	-	Cytoplasmic effector
Chr05.t820 EVM Chr05.g820	Y (0.862)	-	Cytoplasmic effector
Chr05.t822 EVM Chr05.g822	Y (0.705)	-	Cytoplasmic effector
Chr05.t823 EVM Chr05.g823	Y (0.819)	-	Cytoplasmic effector
Chr05.t831 EVM Chr05.g831	Y (0.938)	-	Cytoplasmic effector
Chr05.t832 EVM Chr05.g832	Y (0.919)	Y (0.546)	Cytoplasmic/apoplastic effector
Chr05.t834 EVM Chr05.g834	Y (0.876)	-	Cytoplasmic effector
Chr05.t840 EVM Chr05.g840	Y (0.893)	-	Cytoplasmic effector
Chr05.t842 EVM Chr05.g842	Y (0.78)	-	Cytoplasmic effector
Chr05.t843 EVM Chr05.g843	Y (0.857)	-	Cytoplasmic effector
Chr05.t845 EVM Chr05.g845	Y (0.832)	-	Cytoplasmic effector
Chr05.t846 EVM Chr05.g846	Y (0.605)	-	Cytoplasmic effector
Chr06.t1 EVM Chr06.g1	-	Y (0.556)	Apoplastic effector
Chr06.t2 EVM Chr06.g2	Y (0.838)	-	Cytoplasmic effector
Chr06.t4 EVM Chr06.g4	Y (0.624)	-	Cytoplasmic effector
Chr06.t7 EVM Chr06.g7	Y (0.557)	-	Cytoplasmic effector
Chr06.t8 EVM Chr06.g8	Y (0.564)	-	Cytoplasmic effector
Chr06.t10 EVM Chr06.g10	Y (0.629)	-	Cytoplasmic effector
Chr06.t11 EVM Chr06.g11	Y (0.596)	-	Cytoplasmic effector
Chr06.t12 EVM Chr06.g12	-	Y (0.71)	Apoplastic effector
Chr06.t13 EVM Chr06.g13	Y (0.74)	-	Cytoplasmic effector
Chr06.t16 EVM Chr06.g16	Y (0.862)	-	Cytoplasmic effector
Chr06.t18 EVM Chr06.g18	Y (0.911)	-	Cytoplasmic effector
Chr06.t21 EVM Chr06.g21	Y (0.589)	-	Cytoplasmic effector
Chr06.t22 EVM Chr06.g22	Y (0.603)	-	Cytoplasmic effector
Chr06.t23 EVM Chr06.g23	Y (0.759)	-	Cytoplasmic effector
Chr06.t25 EVM Chr06.g25	-	Y (0.503)	Apoplastic effector
Chr06.t31 EVM Chr06.g31	Y (0.639)	-	Cytoplasmic effector
Chr06.t35 EVM Chr06.g35	Y (0.664)	-	Cytoplasmic effector
Chr06.t36 EVM Chr06.g36	Y (0.709)	-	Cytoplasmic effector
Chr06.t39 EVM Chr06.g39	Y (0.641)	-	Cytoplasmic effector
Chr06.t41 EVM Chr06.g41	Y (0.951)	-	Cytoplasmic effector
Chr06.t43 EVM Chr06.g43	Y (0.955)	-	Cytoplasmic effector
Chr06.t44 EVM Chr06.g44	Y (0.562)	-	Cytoplasmic effector
Chr06.t45 EVM Chr06.g45	Y (0.816)	-	Cytoplasmic effector
Chr06.t47 EVM Chr06.g47	Y (0.802)	-	Cytoplasmic effector
Chr06.t48 EVM Chr06.g48	Y (0.949)	Y (0.685)	Cytoplasmic/apoplastic effector
Chr06.t49 EVM Chr06.g49	-	Y (0.539)	Apoplastic effector
Chr06.t50 EVM Chr06.g50	Y (0.921)	-	Cytoplasmic effector
Chr06.t55 EVM Chr06.g55	Y (0.795)	-	Cytoplasmic effector
Chr06.t58 EVM Chr06.g58	Y (0.939)	-	Cytoplasmic effector
Chr06.t59 EVM Chr06.g59	Y (0.715)	-	Cytoplasmic effector
Chr06.t60 EVM Chr06.g60	Y (0.838)	-	Cytoplasmic effector
Chr06.t62 EVM Chr06.g62	Y (0.539)	-	Cytoplasmic effector
Chr06.t64 EVM Chr06.g64	Y (0.937)	-	Cytoplasmic effector
Chr06.t65 EVM Chr06.g65	Y (0.896)	-	Cytoplasmic effector
Chr06.t70 EVM Chr06.g70	Y (0.584)	-	Cytoplasmic effector
Chr06.t75 EVM Chr06.g75	Y (0.826)	-	Cytoplasmic effector
Chr06.t77 EVM Chr06.g77	Y (0.799)	-	Cytoplasmic effector
Chr06.t79 EVM Chr06.g79	Y (0.843)	-	Cytoplasmic effector
Chr06.t83 EVM Chr06.g83	Y (0.677)	-	Cytoplasmic effector
Chr06.t84 EVM Chr06.g84	Y (0.786)	-	Cytoplasmic effector
Chr06.t88 EVM Chr06.g88	Y (0.687)	-	Cytoplasmic effector
Chr06.t92 EVM Chr06.g92	Y (0.837)	-	Cytoplasmic effector
Chr06.t93 EVM Chr06.g93	Y (0.802)	Y (0.573)	Cytoplasmic/apoplastic effector
Chr06.t94 EVM Chr06.g94	Y (0.834)	-	Cytoplasmic effector
Chr06.t104 EVM Chr06.g104	Y (0.871)	-	Cytoplasmic effector
Chr06.t106 EVM Chr06.g106	Y (0.888)	-	Cytoplasmic effector
Chr06.t108 EVM Chr06.g108	Y (0.818)	-	Cytoplasmic effector
Chr06.t114 EVM Chr06.g114	Y (0.694)	-	Cytoplasmic effector
Chr06.t115 EVM Chr06.g115	Y (0.792)	-	Cytoplasmic effector
Chr06.t116 EVM Chr06.g116	Y (0.564)	-	Cytoplasmic effector
Chr06.t121 EVM Chr06.g121	Y (0.893)	-	Cytoplasmic effector
Chr06.t122 EVM Chr06.g122	Y (0.761)	-	Cytoplasmic effector
Chr06.t124 EVM Chr06.g124	Y (0.725)	Y (0.536)	Cytoplasmic/apoplastic effector
Chr06.t125 EVM Chr06.g125	Y (0.635)	-	Cytoplasmic effector
Chr06.t126 EVM Chr06.g126	Y (0.77)	-	Cytoplasmic effector
Chr06.t130 EVM Chr06.g130	Y (0.789)	-	Cytoplasmic effector
Chr06.t135 EVM Chr06.g135	Y (0.638)	-	Cytoplasmic effector
Chr06.t137 EVM Chr06.g137	Y (0.936)	-	Cytoplasmic effector
Chr06.t143 EVM Chr06.g143	Y (0.754)	-	Cytoplasmic effector
Chr06.t144 EVM Chr06.g144	-	Y (0.553)	Apoplastic effector
Chr06.t145 EVM Chr06.g145	Y (0.573)	-	Cytoplasmic effector
Chr06.t152 EVM Chr06.g152	Y (0.78)	-	Cytoplasmic effector
Chr06.t155 EVM Chr06.g155	Y (0.846)	-	Cytoplasmic effector
Chr06.t165 EVM Chr06.g165	Y (0.733)	-	Cytoplasmic effector
Chr06.t167 EVM Chr06.g167	Y (0.658)	-	Cytoplasmic effector
Chr06.t168 EVM Chr06.g168	Y (0.645)	-	Cytoplasmic effector
Chr06.t169 EVM Chr06.g169	Y (0.798)	Y (0.829)	Apoplastic/cytoplasmic effector
Chr06.t171 EVM Chr06.g171	Y (0.59)	-	Cytoplasmic effector
Chr06.t172 EVM Chr06.g172	Y (0.914)	-	Cytoplasmic effector
Chr06.t175 EVM Chr06.g175	Y (0.66)	-	Cytoplasmic effector
Chr06.t178 EVM Chr06.g178	Y (0.902)	-	Cytoplasmic effector
Chr06.t182 EVM Chr06.g182	-	Y (0.738)	Apoplastic effector
Chr06.t183 EVM Chr06.g183	Y (0.684)	-	Cytoplasmic effector
Chr06.t186 EVM Chr06.g186	Y (0.986)	-	Cytoplasmic effector
Chr06.t187 EVM Chr06.g187	Y (0.816)	-	Cytoplasmic effector
Chr06.t188 EVM Chr06.g188	Y (0.712)	-	Cytoplasmic effector
Chr06.t199 EVM Chr06.g199	Y (0.891)	-	Cytoplasmic effector
Chr06.t200 EVM Chr06.g200	Y (0.692)	-	Cytoplasmic effector
Chr06.t201 EVM Chr06.g201	Y (0.647)	-	Cytoplasmic effector
Chr06.t202 EVM Chr06.g202	Y (0.714)	-	Cytoplasmic effector
Chr06.t203 EVM Chr06.g203	Y (0.654)	-	Cytoplasmic effector
Chr06.t204 EVM Chr06.g204	Y (0.65)	-	Cytoplasmic effector
Chr06.t207 EVM Chr06.g207	Y (0.648)	-	Cytoplasmic effector
Chr06.t213 EVM Chr06.g213	Y (0.933)	-	Cytoplasmic effector
Chr06.t221 EVM Chr06.g221	Y (0.619)	-	Cytoplasmic effector
Chr06.t222 EVM Chr06.g222	Y (0.619)	Y (0.838)	Apoplastic/cytoplasmic effector
Chr06.t225 EVM Chr06.g225	Y (0.817)	-	Cytoplasmic effector
Chr06.t229 EVM Chr06.g229	Y (0.524)	-	Cytoplasmic effector
Chr06.t232 EVM Chr06.g232	Y (0.714)	-	Cytoplasmic effector
Chr06.t235 EVM Chr06.g235	Y (0.842)	-	Cytoplasmic effector
Chr06.t241 EVM Chr06.g241	Y (0.902)	-	Cytoplasmic effector
Chr06.t244 EVM Chr06.g244	Y (0.644)	-	Cytoplasmic effector
Chr06.t245 EVM Chr06.g245	Y (0.596)	Y (0.57)	Cytoplasmic/apoplastic effector
Chr06.t247 EVM Chr06.g247	Y (0.547)	-	Cytoplasmic effector
Chr06.t252 EVM Chr06.g252	Y (0.742)	-	Cytoplasmic effector
Chr06.t253 EVM Chr06.g253	Y (0.924)	-	Cytoplasmic effector
Chr06.t256 EVM Chr06.g256	Y (0.891)	-	Cytoplasmic effector
Chr06.t257 EVM Chr06.g257	Y (0.711)	-	Cytoplasmic effector
Chr06.t259 EVM Chr06.g259	Y (0.854)	-	Cytoplasmic effector
Chr06.t264 EVM Chr06.g264	Y (0.815)	-	Cytoplasmic effector
Chr06.t267 EVM Chr06.g267	Y (0.512)	-	Cytoplasmic effector
Chr06.t268 EVM Chr06.g268	Y (0.701)	-	Cytoplasmic effector
Chr06.t269 EVM Chr06.g269	Y (0.802)	-	Cytoplasmic effector
Chr06.t270 EVM Chr06.g270	Y (0.862)	-	Cytoplasmic effector
Chr06.t271 EVM Chr06.g271	-	Y (0.653)	Apoplastic effector
Chr06.t272 EVM Chr06.g272	Y (0.792)	-	Cytoplasmic effector
Chr06.t277 EVM Chr06.g277	Y (0.602)	-	Cytoplasmic effector
Chr06.t279 EVM Chr06.g279	Y (0.552)	-	Cytoplasmic effector
Chr06.t286 EVM Chr06.g286	Y (0.676)	-	Cytoplasmic effector
Chr06.t287 EVM Chr06.g287	Y (0.783)	-	Cytoplasmic effector
Chr06.t288 EVM Chr06.g288	Y (0.794)	-	Cytoplasmic effector
Chr06.t291 EVM Chr06.g291	Y (0.517)	-	Cytoplasmic effector
Chr06.t295 EVM Chr06.g295	Y (0.783)	-	Cytoplasmic effector
Chr06.t299 EVM Chr06.g299	Y (0.736)	-	Cytoplasmic effector
Chr06.t301 EVM Chr06.g301	Y (0.862)	-	Cytoplasmic effector
Chr06.t306 EVM Chr06.g306	Y (0.856)	-	Cytoplasmic effector
Chr06.t309 EVM Chr06.g309	Y (0.607)	-	Cytoplasmic effector
Chr06.t310 EVM Chr06.g310	Y (0.848)	-	Cytoplasmic effector
Chr06.t311 EVM Chr06.g311	Y (0.848)	-	Cytoplasmic effector
Chr06.t312 EVM Chr06.g312	Y (0.826)	-	Cytoplasmic effector
Chr06.t314 EVM Chr06.g314	Y (0.505)	-	Cytoplasmic effector
Chr06.t321 EVM Chr06.g321	Y (0.774)	-	Cytoplasmic effector
Chr06.t322 EVM Chr06.g322	Y (0.879)	-	Cytoplasmic effector
Chr06.t323 EVM Chr06.g323	Y (0.976)	Y (0.595)	Cytoplasmic/apoplastic effector
Chr06.t326 EVM Chr06.g326	-	Y (0.526)	Apoplastic effector
Chr06.t328 EVM Chr06.g328	Y (0.894)	-	Cytoplasmic effector
Chr06.t333 EVM Chr06.g333	Y (0.753)	-	Cytoplasmic effector
Chr06.t336 EVM Chr06.g336	-	Y (0.598)	Apoplastic effector
Chr06.t340 EVM Chr06.g340	Y (0.505)	-	Cytoplasmic effector
Chr06.t341 EVM Chr06.g341	Y (0.739)	-	Cytoplasmic effector
Chr06.t343 EVM Chr06.g343	Y (0.733)	-	Cytoplasmic effector
Chr06.t344 EVM Chr06.g344	Y (0.596)	-	Cytoplasmic effector
Chr06.t347 EVM Chr06.g347	Y (0.91)	-	Cytoplasmic effector
Chr06.t348 EVM Chr06.g348	Y (0.769)	-	Cytoplasmic effector
Chr06.t356 EVM Chr06.g356	Y (0.516)	-	Cytoplasmic effector
Chr06.t357 EVM Chr06.g357	Y (0.524)	Y (0.566)	Apoplastic/cytoplasmic effector
Chr06.t359 EVM Chr06.g359	Y (0.746)	-	Cytoplasmic effector
Chr06.t361 EVM Chr06.g361	Y (0.846)	-	Cytoplasmic effector
Chr06.t364 EVM Chr06.g364	Y (0.78)	-	Cytoplasmic effector
Chr06.t366 EVM Chr06.g366	Y (0.594)	-	Cytoplasmic effector
Chr06.t367 EVM Chr06.g367	Y (0.646)	-	Cytoplasmic effector
Chr06.t376 EVM Chr06.g376	Y (0.572)	Y (0.781)	Apoplastic/cytoplasmic effector
Chr06.t378 EVM Chr06.g378	Y (0.727)	-	Cytoplasmic effector
Chr06.t381 EVM Chr06.g381	Y (0.825)	-	Cytoplasmic effector
Chr06.t382 EVM Chr06.g382	Y (0.812)	-	Cytoplasmic effector
Chr06.t383 EVM Chr06.g383	Y (0.661)	-	Cytoplasmic effector
Chr06.t384 EVM Chr06.g384	Y (0.611)	-	Cytoplasmic effector
Chr06.t386 EVM Chr06.g386	Y (0.663)	-	Cytoplasmic effector
Chr06.t387 EVM Chr06.g387	Y (0.729)	-	Cytoplasmic effector
Chr06.t388 EVM Chr06.g388	Y (0.7)	-	Cytoplasmic effector
Chr06.t393 EVM Chr06.g393	Y (0.808)	-	Cytoplasmic effector
Chr06.t394 EVM Chr06.g394	Y (0.721)	-	Cytoplasmic effector
Chr06.t395 EVM Chr06.g395	-	Y (0.649)	Apoplastic effector
Chr06.t399 EVM Chr06.g399	Y (0.618)	-	Cytoplasmic effector
Chr06.t402 EVM Chr06.g402	Y (0.675)	-	Cytoplasmic effector
Chr06.t403 EVM Chr06.g403	Y (0.872)	-	Cytoplasmic effector
Chr06.t405 EVM Chr06.g405	Y (0.679)	-	Cytoplasmic effector
Chr06.t408 EVM Chr06.g408	Y (0.535)	-	Cytoplasmic effector
Chr06.t409 EVM Chr06.g409	Y (0.747)	-	Cytoplasmic effector
Chr06.t411 EVM Chr06.g411	Y (0.664)	-	Cytoplasmic effector
Chr06.t419 EVM Chr06.g419	Y (0.845)	Y (0.595)	Cytoplasmic/apoplastic effector
Chr06.t424 EVM Chr06.g424	Y (0.697)	-	Cytoplasmic effector
Chr06.t426 EVM Chr06.g426	Y (0.763)	-	Cytoplasmic effector
Chr06.t427 EVM Chr06.g427	Y (0.776)	-	Cytoplasmic effector
Chr06.t431 EVM Chr06.g431	Y (0.713)	-	Cytoplasmic effector
Chr06.t439 EVM Chr06.g439	-	Y (0.516)	Apoplastic effector
Chr06.t440 EVM Chr06.g440	Y (0.703)	-	Cytoplasmic effector
Chr06.t442 EVM Chr06.g442	Y (0.5)	-	Cytoplasmic effector
Chr06.t456 EVM Chr06.g456	Y (0.56)	Y (0.78)	Apoplastic/cytoplasmic effector
Chr06.t457 EVM Chr06.g457	Y (0.748)	-	Cytoplasmic effector
Chr06.t460 EVM Chr06.g460	Y (0.788)	-	Cytoplasmic effector
Chr06.t464 EVM Chr06.g464	Y (0.559)	-	Cytoplasmic effector
Chr06.t466 EVM Chr06.g466	-	Y (0.539)	Apoplastic effector
Chr06.t468 EVM Chr06.g468	Y (0.641)	-	Cytoplasmic effector
Chr06.t479 EVM Chr06.g479	Y (0.822)	-	Cytoplasmic effector
Chr06.t481 EVM Chr06.g481	Y (0.813)	-	Cytoplasmic effector
Chr06.t482 EVM Chr06.g482	Y (0.76)	-	Cytoplasmic effector
Chr06.t483 EVM Chr06.g483	-	Y (0.533)	Apoplastic effector
Chr06.t488 EVM Chr06.g488	Y (0.798)	Y (0.724)	Cytoplasmic/apoplastic effector
Chr06.t492 EVM Chr06.g492	Y (0.893)	-	Cytoplasmic effector
Chr06.t494 EVM Chr06.g494	Y (0.599)	-	Cytoplasmic effector
Chr06.t496 EVM Chr06.g496	Y (0.831)	-	Cytoplasmic effector
Chr06.t498 EVM Chr06.g498	Y (0.917)	-	Cytoplasmic effector
Chr06.t500 EVM Chr06.g500	Y (0.786)	-	Cytoplasmic effector
Chr06.t502 EVM Chr06.g502	Y (0.803)	-	Cytoplasmic effector
Chr06.t504 EVM Chr06.g504	Y (0.883)	-	Cytoplasmic effector
Chr06.t507 EVM Chr06.g507	Y (0.923)	-	Cytoplasmic effector
Chr06.t508 EVM Chr06.g508	Y (0.69)	-	Cytoplasmic effector
Chr06.t510 EVM Chr06.g510	Y (0.958)	-	Cytoplasmic effector
Chr06.t517 EVM Chr06.g517	Y (0.569)	-	Cytoplasmic effector
Chr06.t518 EVM Chr06.g518	Y (0.612)	-	Cytoplasmic effector
Chr06.t519 EVM Chr06.g519	-	Y (0.645)	Apoplastic effector
Chr06.t523 EVM Chr06.g523	Y (0.523)	Y (0.569)	Apoplastic/cytoplasmic effector
Chr06.t528 EVM Chr06.g528	Y (0.76)	-	Cytoplasmic effector
Chr06.t529 EVM Chr06.g529	Y (0.882)	-	Cytoplasmic effector
Chr06.t530 EVM Chr06.g530	Y (0.886)	-	Cytoplasmic effector
Chr06.t531 EVM Chr06.g531	-	Y (0.679)	Apoplastic effector
Chr06.t533 EVM Chr06.g533	Y (0.594)	-	Cytoplasmic effector
Chr06.t536 EVM Chr06.g536	Y (0.925)	-	Cytoplasmic effector
Chr06.t539 EVM Chr06.g539	Y (0.545)	-	Cytoplasmic effector
Chr06.t542 EVM Chr06.g542	-	Y (0.519)	Apoplastic effector
Chr06.t543 EVM Chr06.g543	Y (0.611)	-	Cytoplasmic effector
Chr06.t544 EVM Chr06.g544	Y (0.607)	-	Cytoplasmic effector
Chr06.t548 EVM Chr06.g548	Y (0.943)	-	Cytoplasmic effector
Chr06.t549 EVM Chr06.g549	Y (0.692)	-	Cytoplasmic effector
Chr06.t551 EVM Chr06.g551	Y (0.753)	-	Cytoplasmic effector
Chr06.t555 EVM Chr06.g555	Y (0.756)	-	Cytoplasmic effector
Chr06.t557 EVM Chr06.g557	Y (0.898)	-	Cytoplasmic effector
Chr06.t558 EVM Chr06.g558	Y (0.693)	-	Cytoplasmic effector
Chr06.t563 EVM Chr06.g563	Y (0.645)	Y (0.538)	Cytoplasmic/apoplastic effector
Chr06.t566 EVM Chr06.g566	Y (0.919)	-	Cytoplasmic effector
Chr06.t568 EVM Chr06.g568	Y (0.774)	-	Cytoplasmic effector
Chr06.t569 EVM Chr06.g569	Y (0.771)	-	Cytoplasmic effector
Chr06.t572 EVM Chr06.g572	Y (0.793)	-	Cytoplasmic effector
Chr06.t576 EVM Chr06.g576	Y (0.642)	-	Cytoplasmic effector
Chr06.t577 EVM Chr06.g577	Y (0.655)	-	Cytoplasmic effector
Chr06.t579 EVM Chr06.g579	Y (0.836)	Y (0.595)	Cytoplasmic/apoplastic effector
Chr06.t580 EVM Chr06.g580	Y (0.923)	-	Cytoplasmic effector
Chr06.t582 EVM Chr06.g582	-	Y (0.778)	Apoplastic effector
Chr06.t583 EVM Chr06.g583	Y (0.99)	-	Cytoplasmic effector
Chr06.t584 EVM Chr06.g584	Y (0.757)	-	Cytoplasmic effector
Chr06.t586 EVM Chr06.g586	Y (0.873)	-	Cytoplasmic effector
Chr06.t587 EVM Chr06.g587	Y (0.568)	-	Cytoplasmic effector
Chr06.t588 EVM Chr06.g588	Y (0.799)	-	Cytoplasmic effector
Chr06.t589 EVM Chr06.g589	Y (0.707)	-	Cytoplasmic effector
Chr06.t590 EVM Chr06.g590	Y (0.874)	-	Cytoplasmic effector
Chr06.t591 EVM Chr06.g591	Y (0.855)	-	Cytoplasmic effector
Chr06.t592 EVM Chr06.g592	Y (0.564)	-	Cytoplasmic effector
Chr06.t593 EVM Chr06.g593	Y (0.673)	-	Cytoplasmic effector
Chr06.t594 EVM Chr06.g594	Y (0.611)	-	Cytoplasmic effector
Chr06.t598 EVM Chr06.g598	Y (0.686)	-	Cytoplasmic effector
Chr06.t599 EVM Chr06.g599	Y (0.959)	-	Cytoplasmic effector
Chr06.t600 EVM Chr06.g600	Y (0.653)	-	Cytoplasmic effector
Chr06.t602 EVM Chr06.g602	Y (0.921)	-	Cytoplasmic effector
Chr06.t604 EVM Chr06.g604	Y (0.539)	Y (0.531)	Cytoplasmic/apoplastic effector
Chr06.t608 EVM Chr06.g608	-	Y (0.525)	Apoplastic effector
Chr06.t610 EVM Chr06.g610	Y (0.712)	-	Cytoplasmic effector
Chr06.t611 EVM Chr06.g611	Y (0.926)	-	Cytoplasmic effector
Chr06.t612 EVM Chr06.g612	Y (0.759)	-	Cytoplasmic effector
Chr06.t618 EVM Chr06.g618	Y (0.888)	-	Cytoplasmic effector
Chr06.t620 EVM Chr06.g620	-	Y (0.593)	Apoplastic effector
Chr06.t621 EVM Chr06.g621	Y (0.751)	-	Cytoplasmic effector
Chr06.t625 EVM Chr06.g625	Y (0.539)	-	Cytoplasmic effector
Chr06.t626 EVM Chr06.g626	Y (0.954)	-	Cytoplasmic effector
Chr06.t629 EVM Chr06.g629	Y (0.712)	-	Cytoplasmic effector
Chr06.t630 EVM Chr06.g630	Y (0.665)	-	Cytoplasmic effector
Chr06.t632 EVM Chr06.g632	Y (0.863)	-	Cytoplasmic effector
Chr06.t633 EVM Chr06.g633	Y (0.764)	-	Cytoplasmic effector
Chr06.t635 EVM Chr06.g635	Y (0.894)	-	Cytoplasmic effector
Chr06.t636 EVM Chr06.g636	Y (0.627)	-	Cytoplasmic effector
Chr07.t1 EVM Chr07.g1	Y (0.616)	-	Cytoplasmic effector
Chr07.t5 EVM Chr07.g5	-	Y (0.768)	Apoplastic effector
Chr07.t7 EVM Chr07.g7	Y (0.971)	-	Cytoplasmic effector
Chr07.t8 EVM Chr07.g8	Y (0.778)	-	Cytoplasmic effector
Chr07.t10 EVM Chr07.g10	Y (0.702)	-	Cytoplasmic effector
Chr07.t13 EVM Chr07.g13	Y (0.824)	-	Cytoplasmic effector
Chr07.t14 EVM Chr07.g14	Y (0.696)	Y (0.532)	Cytoplasmic/apoplastic effector
Chr07.t15 EVM Chr07.g15	Y (0.855)	-	Cytoplasmic effector
Chr07.t17 EVM Chr07.g17	Y (0.803)	-	Cytoplasmic effector
Chr07.t20 EVM Chr07.g20	-	Y (0.515)	Apoplastic effector
Chr07.t21 EVM Chr07.g21	Y (0.531)	-	Cytoplasmic effector
Chr07.t22 EVM Chr07.g22	Y (0.741)	-	Cytoplasmic effector
Chr07.t24 EVM Chr07.g24	-	Y (0.675)	Apoplastic effector
Chr07.t25 EVM Chr07.g25	Y (0.512)	-	Cytoplasmic effector
Chr07.t27 EVM Chr07.g27	Y (0.838)	-	Cytoplasmic effector
Chr07.t28 EVM Chr07.g28	Y (0.69)	-	Cytoplasmic effector
Chr07.t29 EVM Chr07.g29	Y (0.732)	-	Cytoplasmic effector
Chr07.t31 EVM Chr07.g31	Y (0.756)	-	Cytoplasmic effector
Chr07.t32 EVM Chr07.g32	Y (0.766)	-	Cytoplasmic effector
Chr07.t33 EVM Chr07.g33	-	Y (0.856)	Apoplastic effector
Chr07.t36 EVM Chr07.g36	Y (0.771)	-	Cytoplasmic effector
Chr07.t42 EVM Chr07.g42	-	Y (0.832)	Apoplastic effector
Chr07.t43 EVM Chr07.g43	Y (0.924)	-	Cytoplasmic effector
Chr07.t44 EVM Chr07.g44	Y (0.692)	-	Cytoplasmic effector
Chr07.t45 EVM Chr07.g45	Y (0.954)	-	Cytoplasmic effector
Chr07.t46 EVM Chr07.g46	Y (0.9)	-	Cytoplasmic effector
Chr07.t56 EVM Chr07.g56	Y (0.923)	-	Cytoplasmic effector
Chr07.t61 EVM Chr07.g61	Y (0.531)	-	Cytoplasmic effector
Chr07.t62 EVM Chr07.g62	Y (0.649)	-	Cytoplasmic effector
Chr07.t64 EVM Chr07.g64	Y (0.816)	-	Cytoplasmic effector
Chr07.t65 EVM Chr07.g65	Y (0.505)	Y (0.516)	Apoplastic/cytoplasmic effector
Chr07.t68 EVM Chr07.g68	Y (0.762)	-	Cytoplasmic effector
Chr07.t70 EVM Chr07.g70	Y (0.617)	-	Cytoplasmic effector
Chr07.t72 EVM Chr07.g72	Y (0.559)	-	Cytoplasmic effector
Chr07.t78 EVM Chr07.g78	Y (0.916)	-	Cytoplasmic effector
Chr07.t79 EVM Chr07.g79	Y (0.871)	-	Cytoplasmic effector
Chr07.t80 EVM Chr07.g80	Y (0.867)	-	Cytoplasmic effector
Chr07.t82 EVM Chr07.g82	Y (0.699)	-	Cytoplasmic effector
Chr07.t83 EVM Chr07.g83	Y (0.837)	-	Cytoplasmic effector
Chr07.t84 EVM Chr07.g84	-	Y (0.597)	Apoplastic effector
[truncated: 2,278 more rows]

[truncated: 2 more sheets: Table S11, Table S12]
